# Supplementary material for: Target enrichment sequencing coupled with GWAS identifies MdPRX10 as a candidate gene in the control of budbreak in apple
Source: Front Plant Sci. 2024 Feb 21;15:1352757. doi: 10.3389/fpls.2024.1352757 (PMC10918860; doi:10.3389/fpls.2024.1352757)
Supplement: Supplementary file 1 [file DataSheet_1.zip]

Archive with 4 entries (3 files):
- Supplementary Material/
- Supplementary Material/Supplementary File 1.PDF
- Supplementary Material/Supplementary Tables S1 and S3 - S6.XLSX
- Supplementary Material/Supplementary Tables S2 and S7 and Supplementary Figures S1 - S9.PDF
