# Supplementary material for: Target enrichment sequencing coupled with GWAS identifies MdPRX10 as a candidate gene in the control of budbreak in apple
Source: Front Plant Sci. 2024 Feb 21;15:1352757. doi: 10.3389/fpls.2024.1352757 (PMC10918860; doi:10.3389/fpls.2024.1352757)
Supplement: Supplementary file 1 [file DataSheet_1.zip › Supplementary Material/Supplementary Tables S1 and S3 - S6.XLSX]

## Sheet: Table S1 - List of cultivars
FBUNQ	MUNQ	Accession	Name
FB0930	930	X0036	rose de benauge
FB0029	29	X0048	borowitsky
FB1552	1552	X0156	gordain churria
FB0689	689	X0337	cassou
FB1553	1553	X0342	rouge d'oriule
FB0216	216	X0344	bordes
FB1554	1554	X0352	pomme blanche d'ete
FB0641	641	X0380	cravert rouge
FB0520	520	X0395	alfred jolibois
FB1555	1555	X0404	camuesa verde
FB0110	110	X0421	belle de magni
FB0202	202	X0468	franc roseau du valais
FB0063	63	X0522	pomme d'ete rougeur de peche
FB1556	1556	X0585	faurot
FB1520	1520	X0591	canada rouge
FB0752	752	X0599	pouzac
FB0951	951	X0600	choureau
FB0652	652	X0640	belle fleur krasnyi
FB1557	1557	X0666	pomme citron
FB0087	87	X0667	belle louronnaise
FB0757	757	X0695	la nationale
FB0170	170	X0700	eri sagarra
FB0589	589	X0710	patte de loup
FB0001	1	X0778	franc bon pommier
FB0273	273	X0849	patul
FB1558	1558	X0898	marand rouge
FB0179	179	X0942	pomme orange
FB0464	464	X0960	pomme noire
FB1559	1559	X0968	pomme fougere
FB0065	65	X0972	golden
FB0599	599	X1064	groseille
FB0629	629	X1071	reinette de caux
FB0571	571	X1076	pepin de bourgueil
FB0046	46	X1077	reinette etoilee
FB1560	1560	X1095	franklin
FB1561	1561	X1176	rambour
FB0070	70	X1180	reinette de multhaupt
FB0537	537	X1186	ananas rouge
FB0084	84	X1206	calville du roi
FB0205	205	X1212	chataignier
FB0053	53	X1225	ellison's orange
FB0027	27	X1227	fraise geante d'exposition
FB0039	39	X1235	grosse saint clement
FB0078	78	X1239	james grieve
FB0748	748	X1269	reale d'entraygues
FB0009	9	X1301	calville lombarts
FB0026	26	X1307	directeur lesage
FB0033	33	X1314	gros api
FB0061	61	X1344	reinette de landsberg
FB0636	636	X1363	calville d'aout
FB0513	513	X1552	reinette daniel
FB1562	1562	X1556	reinette de breda grise
FB0045	45	X1560	gascogne scarlet
FB0963	963	X1618	calville rouge du mont dore
FB0031	31	X1646	saint germain
FB0092	92	X1682	chailleux
FB1518	1518	X1705	bastien
FB1563	1563	X1846	belle de mleiev
FB0245	245	X1853	charles ross
FB0055	55	X1894	romarin blanc
FB0040	40	X1960	benoni
FB1564	1564	X1982	calville de mleiev
FB1565	1565	X2104	gelade
FB0028	28	X2302	reinette bergamotte
FB1566	1566	X2313	berthier
FB0307	307	X2316	rouge de claron
FB0374	374	X2317	racine
FB0242	242	X2318	jolyne
FB0635	635	X2320	chaux
FB0122	122	X2323	reinette doree
FB0793	793	X2327	belle fille de st feyre
FB0118	118	X2361	reinette clochard
FB0323	323	X2428	bec d'oie
FB0109	109	X2430	calville st sauveur
FB0075	75	X2621	discovery
FB0037	37	X2640	reine des reinettes
FB0012	12	X2646	beacon
FB0016	16	X2698	court pendu plat (erreur)
FB0566	566	X2775	florina
FB0605	605	X2783	burgundy
FB1567	1567	X2949	beraud
FB0420	420	X2953	rose douce
FB0704	704	X2998	de l'estre
FB0246	246	X4004	yvette
FB2396	2396	X4442	tn10-8
FB0401	401	X4616	trelage
FB1568	1568	X4664	rosavril
FB0763	763	X4681	fiesta
FB0076	76	X4874	api etoile
FB0700	700	X4898	french crab
FB0939	939	X4915	red dougherty
FB0190	190	X4975	pilette
FB1036	1036	X6171	bovarde
FB1021	1021	X6194	barbe
FB0113	113	X6206	calville d'adersleben
FB1111	1111	X6208	reinette parmentier
FB0093	93	X6354	grenadier
FB0011	11	X6468	beauty of bath
FB0271	271	X6471	api noir
FB0067	67	X6905	belle fille de l'indre
FB0111	111	X6917	president roulin
FB0022	22	X6918	radoux
FB0488	488	X6920	la paix
FB0085	85	X7195	pomme cloche
FB0021	21	X7197	reinette baumann
FB0083	83	X7199	rose de berne
FB0025	25	X7200	transparente blanche
FB0103	103	X7203	cabarette
FB0043	43	X7204	colapuis
FB0554	554	X7358	pepin meunier
FB0570	570	X7759	pomme fer
FB0207	207	X8199	pomme de glace
FB0331	331	X8200	negu sagarra
FB0709	709	X8201	estirochia sagarra
FB1569	1569	X8202	cuyonette
FB0328	328	X8203	anisha hosta
FB1570	1570	X8209	pomme de sore
FB1571	1571	X8211	perregue
FB0474	474	X8212	elizon
FB1019	1019	X8214	monique dubourg
FB0626	626	X8215	petit museau de lievre
FB0733	733	X8218	roumentine
FB0760	760	X8220	carrey
FB1572	1572	X8222	pomme st jacques
FB0251	251	X8223	platet
FB1573	1573	X8224	cachao sagarra
FB0466	466	X8226	vedette du bearn
FB0927	927	X8227	trompe gelee
FB1574	1574	X8228	ribante
FB0404	404	X8229	petit api
FB1575	1575	X8232	beausoleil
FB0024	24	X8233	petite madeleine
FB0458	458	X8236	saint michel
FB0229	229	X8237	suzette
FB1576	1576	X8238	cabana sagarra
FB0637	637	X8239	entzea sagarra
FB0391	391	X8242	vigneronne
FB0064	64	X8244	pouzaraque
FB1577	1577	X8245	baguette violette
FB0059	59	X8246	gueule de mouton
FB0283	283	X8247	reinette de seguin
FB1578	1578	X8249	reinette blanche de beussent
FB1579	1579	X8250	trouvee de desandon
FB1515	1515	X8252	mercier
FB0416	416	X8256	de bonde
FB0338	338	X8380	cabusse
FB0258	258	X8381	cagarlaou
FB0762	762	X8383	calville malingre
FB0342	342	X8386	charlot
FB0826	826	X8388	de quint
FB0300	300	X8389	de vendu l'eveque
FB0174	174	X8390	feuillemorte
FB0653	653	X8392	grosse de saint-clement
FB0702	702	X8396	jacquin
FB0732	732	X8398	margil
FB0640	640	X8404	michotte
FB0357	357	X8405	nonpareil
FB0812	812	X8407	pigeon de jerusalem
FB0332	332	X8409	reinette de maurs
FB0491	491	X8411	reinette sanguine du rhin
FB0134	134	X8412	reinette thouin
FB0472	472	X8414	rouget
FB0621	621	X8415	teton de demoiselle
FB0932	932	X8416	transparente de bois guillaume
FB1580	1580	X8607	reinette d'hiver
FB0177	177	X8690	andre briollay
FB0010	10	X8691	api
FB0424	424	X8692	barraude
FB0306	306	X8693	bebe rose
FB0036	36	X8694	belle de france
FB0270	270	X8697	belle flavoise
FB0606	606	X8698	belle-fille normande
FB0352	352	X8699	belle-fleur de saint-benoit
FB0166	166	X8702	bonnet de comte
FB0312	312	X8703	calville de doue
FB0058	58	X8705	calville des prairies
FB0590	590	X8706	calville d'ulzen
FB0363	363	X8710	clarinette
FB0255	255	X8713	fenouillet de ribours
FB0645	645	X8717	france deliquet
FB0457	457	X8718	gazerau
FB0523	523	X8719	george carpenter
FB0674	674	X8723	pepino jaune
FB0433	433	X8724	pomme crotte
FB0727	727	X8726	pomme royale
FB0135	135	X8732	reinette de bordeau
FB0089	89	X8734	reinette de geer
FB0100	100	X8735	reinette de lucas
FB0218	218	X8737	reinette de plouerc
FB0699	699	X8738	reinette de pluvigne
FB0553	553	X8739	reinette de raffray
FB0038	38	X8740	reinette de versailles
FB0784	784	X8742	reinette simirenko
FB0316	316	X8743	reinette van berk's
FB0428	428	X8746	rose rouge
FB0353	353	X8749	rouget de born
FB0449	449	X8750	ulmer reinette
FB0681	681	X8751	vernade
FB0047	47	X8933	baguette d'ete
FB0459	459	X8934	beurriere
FB1581	1581	X8937	rayotte
FB0628	628	X8939	jaunette d'all
FB0326	326	X8972	merveille de vitry
FB1583	1583	X9080	bondy de vilbert
FB1585	1585	X9090	la longue
FB1589	1589	X9115	mi-aout de chaussan
FB0412	412	X9118	riot
FB0184	184	X9122	mignonnette
FB1591	1591	X9124	vierge du pilat
FB1592	1592	X9128	colate
FB1593	1593	X9130	fer de dolomieu
FB1595	1595	X9148	pomme de commere
FB1596	1596	X9151	pomme de quesme
FB1597	1597	X9152	pomme de cimetiere
FB1598	1598	X9153	pomme de puits
FB1599	1599	X9166	merillon
FB1602	1602	X9176	tete de cheval
FB0035	35	X9177	jeanne d'arc
FB0388	388	X9179	belle de tours
FB1603	1603	X9185	pacherou
FB1604	1604	X9186	pigeon du felgeadou
FB0124	124	X9190	bonne hotture
FB1605	1605	X9191	blanche de baldenheim
FB0211	211	X9202	calville rayee de remperheim
FB0098	98	X9234	st jacques st chamond
FB0015	15	X9246	tardive de grosmagny
FB0480	480	X9250	louquotte
FB1611	1611	X9251	fevrette
FB0340	340	X9252	cabarelle
FB1512	1512	X9256	renette de luneville
FB0498	498	X9259	grosse pomme du marche
FB1615	1615	X9267	nez de chat
FB1616	1616	X9389	calville rouge des vignes
FB0288	288	X9391	coing du cantal
FB0505	505	X9421	champ gaillard
FB1623	1623	X9429	reinette de montbard
FB0481	481	X9433	maiapfel
FB0659	659	X9436	de noel
FB0315	315	X9437	gewurtzluiken

## Sheet: Table S3 - List of primers
	Primer name	Gene name	Sequence	Type	Description	Reference	Primer efficiency (RT-qPCR only)
1	QTL9FLCR1_F1	MD09G1009100	AGACGGCTAGATATGCACAAA	PCR	FLOWERING LOCUS C-like (MdFLC-like)	From this study
2	QTL9FLCR1_R2	MD09G1009100	CCGAACATCACCAAGGGAAC	PCR	FLOWERING LOCUS C-like (MdFLC-like)	From this study
3	QTL9FLCR1_F2	MD09G1009100	GATGAGGACGTGGTTGATGC	PCR	FLOWERING LOCUS C-like (MdFLC-like)	From this study
4	QTL9FLCR2_R3	MD09G1009100	GAAGTGGCGGTTCTGCTAAC	PCR	FLOWERING LOCUS C-like (MdFLC-like)	From this study
5	QTL9FLCR3_F2	MD09G1009100	AACGGGCCAAGGATGAAAAC	PCR	FLOWERING LOCUS C-like (MdFLC-like)	From this study
6	QTL9FLCR4_R1	MD09G1009100	AGGAGGTGAAGGTCTACGTC	PCR	FLOWERING LOCUS C-like (MdFLC-like)	From this study
7	QTL9FLCR4_F2	MD09G1009100	ACCTCATAGTCTGCCATCTGG	PCR	FLOWERING LOCUS C-like (MdFLC-like)	From this study
8	QTL9FLCR5_F2	MD09G1009100	GTTTTCATCCTTGGCCCGTT	PCR	FLOWERING LOCUS C-like (MdFLC-like)	From this study
9	QTL9FLCR5_R1	MD09G1009100	CGATTCCATTTGTTGCGAGC	PCR	FLOWERING LOCUS C-like (MdFLC-like)	From this study
10	QTL9FLCR6_F1	MD09G1009100	GCTCGCCATGTGAAGATTGT	PCR	FLOWERING LOCUS C-like (MdFLC-like)	From this study
11	QTL9FLCR6_R1	MD09G1009100	ACCAACTCCGATACCATGAAGT	PCR	FLOWERING LOCUS C-like (MdFLC-like)	From this study
12	QTL9FLCR7_F1	MD09G1009100	AGGTGTGTGAGGATGAGACG	PCR	FLOWERING LOCUS C-like (MdFLC-like)	From this study
13	QTL9FLCR7_R1	MD09G1009100	ACGGAGAGATTTTGGAGAGAGA	PCR	FLOWERING LOCUS C-like (MdFLC-like)	From this study
14	QTL9FLCR8_R3	MD09G1009100	GCAAAGCAACTCCACCAACA	PCR	FLOWERING LOCUS C-like (MdFLC-like)	From this study
15	MD09G101-QRT-F1	MD09G1010000	CCGGGAAAGGGTTGTTGAGT	RT-qPCR	Peroxidase superfamily gene (MdPRX10)	From this study	1.95
16	MD09G101-QRT-R1	MD09G1010000	GAAGGTGGTGCAGTCTCTCC	RT-qPCR	Peroxidase superfamily gene (MdPRX10)	From this study	1.95
17	MdFLC-like F	MD09G1009100	AACAGATGAAAGAAGAGAAGGTTCG	RT-qPCR	FLOWERING LOCUS C-like (MdFLC-like)	Porto et al., 2015	1.86
18	MdFLC-like R	MD09G1009100	TATTAGCGGCGGAAGTGCTC	RT-qPCR	FLOWERING LOCUS C-like (MdFLC-like)	Porto et al., 2015	1.86
19	ARC5 F	MD15G1415600	CGAGCTGGGTTACGTCAATTTT	RT-qPCR/Housekeeping	ACCUMULATION AND REPLICATION OF CHLOROPLAST 5 (MdARC5)	Perini et al., 2014	1.94
20	ARC5 R	MD15G1415600	CAGATGCACCACTACCACCTG	RT-qPCR/Housekeeping	ACCUMULATION AND REPLICATION OF CHLOROPLAST 5 (MdARC5)	Perini et al., 2014	1.94
21	New_MdDAM1 F3	MD15G1384500	GGAGAAGGGGGATTTTCAAGA	RT-qPCR	MADS-box protein AGL24 (MdDAM1)	Porto et al., 2016	1.95
22	New_MdDAM1 R3	MD15G1384500	CGTGATGAATCGTGGGTTGA	RT-qPCR	MADS-box protein AGL24 (MdDAM1)	Porto et al., 2016	1.95
23	MD06G1211100-F1	MD06G1211100	GCTGATGACAACACCGTAGTAG	RT-qPCR	Transcription factor TCP18 (MdBRC1)	From this study	1.85
24	MD06G1211100-R1	MD06G1211100	GTTGATCTTGCTGTGGCGATC	RT-qPCR	Transcription factor TCP18 (MdBRC1)	From this study	1.85
25	New_MdDAM4 F3	MD08G1197300	ATATGAAGGGTGAGGACCT	RT-qPCR	MADS-box protein SVP (MdDAM4)	Porto et al., 2016	1.82
26	New_MdDAM4 R3	MD08G1197300	CGTAAGTGCCATAATCTCAC	RT-qPCR	MADS-box protein SVP (MdDAM4)	Porto et al., 2016	1.82
27	MdCBF1_Fw	MD07G1262900	CTGAGGAGTCGGATGAGGTTTG	RT-qPCR	Dehydration-responsive element-binding protein 1D (MdCBF1)	Xue et al., 2014	1.93
28	MdCBF1_Rv	MD07G1262900	CATAAGGGCACGTCAGCACAA	RT-qPCR	Dehydration-responsive element-binding protein 1D (MdCBF1)	Xue et al., 2014	1.93
29	MdCBF2_Fw	MD06G1072200	ATCCGACGGCCGAGATGGCA	RT-qPCR	Tyrosine recombinase XerC (MdCBF2)	Wisniewski et al., 2011	1.84
30	MdCBF2_Rv	MD06G1072200	CCAAACTCCGCTGGCCGGAA	RT-qPCR	Tyrosine recombinase XerC (MdCBF2)	Wisniewski et al., 2011	1.84
31	MdCBF4_Fw	MD04G1067800	ACTGGGATGATATGGGAA	RT-qPCR	Dehydration-responsive element-binding protein 1D (MdCBF4)	Wisniewski et al., 2015	1.86
32	MdCBF4_Rv	MD04G1067800	GTGTCCTTTAGGGATGAT	RT-qPCR	Dehydration-responsive element-binding protein 1D (MdCBF4)	Wisniewski et al., 2015	1.86
33	MdCBF_New6_Fw	MD01G1196100	GAAGAGTCGGATGAGGCTTG	RT-qPCR	Dehydration-responsive element-binding protein 1C (MdCBF6)	From this study	1.97
34	MdCBF_New6_Rv	MD01G1196100	TGGAGGCAGTAGCATTCCTTC	RT-qPCR	Dehydration-responsive element-binding protein 1C (MdCBF6)	From this study	1.97
35	MdFT2_F	AB458504.1 (Velasco et al., 2010)	CCAAGTGACCCCAACCTAAA	RT-qPCR	FLOWERING LOCUS T2-like (MdFT2-like)	Guitton et al., 2016	1.93
36	MdFT2_R	AB458504.1 (Velasco et al., 2010)	GCGAAACAGCACAAAAACAA	RT-qPCR	FLOWERING LOCUS T2-like (MdFT2-like)	Guitton et al., 2016	1.93
37	MDP304669_RT_Fw	MD09G1003800	GTCTGCTCCAACCCTTTTGA	RT-qPCR	Transcription factor (MdICE1)	From this study	1.89
38	MDP304669_RT_Rv	MD09G1003800	GCCGTGAAACCCATCAGAAC	RT-qPCR	Transcription factor (MdICE1)	From this study	1.89

## Sheet: Table S4 - Sequenced genes
Gene	TAIR 10 ID	Description
MD08G1138800	AT1G52800.1	Symbols: | 2-oxoglutarate (2OG) and Fe(II)-dependent oxygenase superfamily protein | chr1:19664044-19665362 FORWARD LENGTH=314
MD09G1188300	AT1G52800.1	Symbols: | 2-oxoglutarate (2OG) and Fe(II)-dependent oxygenase superfamily protein | chr1:19664044-19665362 FORWARD LENGTH=314
MD09G1188700	AT1G52800.1	Symbols: | 2-oxoglutarate (2OG) and Fe(II)-dependent oxygenase superfamily protein | chr1:19664044-19665362 FORWARD LENGTH=314
MD15G1116900	AT1G52820.1	Symbols: | 2-oxoglutarate (2OG) and Fe(II)-dependent oxygenase superfamily protein | chr1:19669216-19670321 FORWARD LENGTH=317
MD09G1177300	AT3G14160.1	Symbols: | 2-oxoglutarate-dependent dioxygenase family protein | chr3:4693495-4695198 FORWARD LENGTH=455
MD02G1145900	AT2G18330.1	Symbols: | AAA-type ATPase family protein | chr2:7965829-7968915 FORWARD LENGTH=636
MD15G1260100	AT2G18330.1	Symbols: | AAA-type ATPase family protein | chr2:7965829-7968915 FORWARD LENGTH=636
MD16G1064400	AT2G03430.1	Symbols: | Ankyrin repeat family protein | chr2:1036192-1037536 REVERSE LENGTH=240
MD15G1154300	AT1G50680.1	Symbols: | AP2/B3 transcription factor family protein | chr1:18777601-18778614 REVERSE LENGTH=337
MD02G1009000	AT1G51120.1	Symbols: | AP2/B3 transcription factor family protein | chr1:18938091-18939149 FORWARD LENGTH=352
MD03G1016500	AT1G51120.1	Symbols: | AP2/B3 transcription factor family protein | chr1:18938091-18939149 FORWARD LENGTH=352
MD11G1017200	AT1G51120.1	Symbols: | AP2/B3 transcription factor family protein | chr1:18938091-18939149 FORWARD LENGTH=352
MD05G1203800	AT1G12700.1	Symbols: | ATP binding;nucleic acid binding;helicases | chr1:4323722-4326227 REVERSE LENGTH=735
MD03G1257500	AT3G63380.1	Symbols: | ATPase E1-E2 type family protein / haloacid dehalogenase-like hydrolase family protein | chr3:23407112-23410213 REVERSE LENGTH=1033
MD09G1037500	AT3G48050.2	Symbols: | BAH domain ;TFIIS helical bundle-like domain | chr3:17734270-17739412 REVERSE LENGTH=1613
MD17G1038800	AT3G48050.2	Symbols: | BAH domain ;TFIIS helical bundle-like domain | chr3:17734270-17739412 REVERSE LENGTH=1613
MD05G1027000	AT5G44080.1	Symbols: | Basic-leucine zipper (bZIP) transcription factor family protein | chr5:17738787-17739734 REVERSE LENGTH=315
MD10G1026300	AT5G44080.1	Symbols: | Basic-leucine zipper (bZIP) transcription factor family protein | chr5:17738787-17739734 REVERSE LENGTH=315
MD00G1039900	AT4G38960.1	Symbols: | B-box type zinc finger family protein | chr4:18161576-18163045 FORWARD LENGTH=183
MD10G1063500	AT4G38960.1	Symbols: | B-box type zinc finger family protein | chr4:18161576-18163045 FORWARD LENGTH=183
MD05G1272100	AT5G62270.1	Symbols: | BEST Arabidopsis thaliana protein match is: mucin-related (TAIR:AT2G02880.1); Has 35333 Blast hits to 34131 proteins in 2444 species: Archae - 798; Bacteria - 22429; Metazoa - 974; Fungi - 991; Plants - 531; Viruses - 0; Other Eukaryotes - 9610 (source: NCBI BLink). | chr5:25012227-25014007 FORWARD LENGTH=383
MD04G1087300	AT1G62510.1	Symbols: | Bifunctional inhibitor/lipid-transfer protein/seed storage 2S albumin superfamily protein | chr1:23136632-23137081 REVERSE LENGTH=149
MD06G1062000	AT1G62510.1	Symbols: | Bifunctional inhibitor/lipid-transfer protein/seed storage 2S albumin superfamily protein | chr1:23136632-23137081 REVERSE LENGTH=149
MD08G1033100	AT5G66730.1	Symbols: | C2H2-like zinc finger protein | chr5:26641914-26643883 REVERSE LENGTH=500
MD15G1029700	AT5G66730.1	Symbols: | C2H2-like zinc finger protein | chr5:26641914-26643883 REVERSE LENGTH=500
MD13G1001400	AT1G50370.1	Symbols: | Calcineurin-like metallo-phosphoesterase superfamily protein | chr1:18658894-18661672 FORWARD LENGTH=303
MD16G1004700	AT1G50370.1	Symbols: | Calcineurin-like metallo-phosphoesterase superfamily protein | chr1:18658894-18661672 FORWARD LENGTH=303
MD07G1182500	AT2G46670.1	Symbols: | CCT motif family protein | chr2:19164589-19165233 REVERSE LENGTH=183
MD09G1019800	AT5G14370.1	Symbols: | CCT motif family protein | chr5:4632147-4633651 REVERSE LENGTH=339
MD17G1020400	AT5G14370.1	Symbols: | CCT motif family protein | chr5:4632147-4633651 REVERSE LENGTH=339
MD07G1165700	AT3G09190.1	Symbols: | Concanavalin A-like lectin family protein | chr3:2821650-2822687 REVERSE LENGTH=345
MD01G1145100	AT5G01090.1	Symbols: | Concanavalin A-like lectin family protein | chr5:33055-34116 FORWARD LENGTH=353
MD07G1211800	AT5G01090.1	Symbols: | Concanavalin A-like lectin family protein | chr5:33055-34116 FORWARD LENGTH=353
MD12G1085400	AT5G01090.1	Symbols: | Concanavalin A-like lectin family protein | chr5:33055-34116 FORWARD LENGTH=353
MD12G1158000	AT5G01090.1	Symbols: | Concanavalin A-like lectin family protein | chr5:33055-34116 FORWARD LENGTH=353
MD11G1030800	AT5G55830.1	Symbols: | Concanavalin A-like lectin protein kinase family protein | chr5:22594655-22596700 FORWARD LENGTH=681
MD06G1139200	AT5G63520.1	Symbols: | CONTAINS InterPro DOMAIN/s: F-box domain, Skp2-like (InterPro:IPR022364), FIST C domain (InterPro:IPR019494), FIST domain, N-terminal (InterPro:IPR013702); Has 137 Blast hits to 137 proteins in 56 species: Archae - 0; Bacteria - 88; Metazoa - 6; Fungi - 0; Plants - 32; Viruses - 0; Other Eukaryotes - 11 (source: NCBI BLink). | chr5:25426300-25429093 REVERSE LENGTH=519
MD14G1155200	AT5G63520.1	Symbols: | CONTAINS InterPro DOMAIN/s: F-box domain, Skp2-like (InterPro:IPR022364), FIST C domain (InterPro:IPR019494), FIST domain, N-terminal (InterPro:IPR013702); Has 137 Blast hits to 137 proteins in 56 species: Archae - 0; Bacteria - 88; Metazoa - 6; Fungi - 0; Plants - 32; Viruses - 0; Other Eukaryotes - 11 (source: NCBI BLink). | chr5:25426300-25429093 REVERSE LENGTH=519
MD06G1115400	AT5G66900.1	Symbols: | Disease resistance protein (CC-NBS-LRR class) family | chr5:26714931-26717757 REVERSE LENGTH=809
MD07G1019600	AT1G69550.1	Symbols: | disease resistance protein (TIR-NBS-LRR class) | chr1:26148836-26153374 REVERSE LENGTH=1400
MD10G1297400	AT5G36930.1	Symbols: | Disease resistance protein (TIR-NBS-LRR class) family | chr5:14567771-14571907 REVERSE LENGTH=1188
MD02G1026100	AT5G36930.1	Symbols: | Disease resistance protein (TIR-NBS-LRR class) family | chr5:14567771-14571907 REVERSE LENGTH=1188
MD05G1316000	AT5G36930.2	Symbols: | Disease resistance protein (TIR-NBS-LRR class) family | chr5:14567771-14571916 REVERSE LENGTH=1191
MD05G1316700	AT5G36930.2	Symbols: | Disease resistance protein (TIR-NBS-LRR class) family | chr5:14567771-14571916 REVERSE LENGTH=1191
MD10G1085500	AT5G36930.2	Symbols: | Disease resistance protein (TIR-NBS-LRR class) family | chr5:14567771-14571916 REVERSE LENGTH=1191
MD12G1247500	AT5G36930.2	Symbols: | Disease resistance protein (TIR-NBS-LRR class) family | chr5:14567771-14571916 REVERSE LENGTH=1191
MD12G1248800	AT5G36930.2	Symbols: | Disease resistance protein (TIR-NBS-LRR class) family | chr5:14567771-14571916 REVERSE LENGTH=1191
MD07G1029900	AT5G63960.1	Symbols: | DNA binding;nucleotide binding;nucleic acid binding;DNA-directed DNA polymerases;DNA-directed DNA polymerases | chr5:25599597-25606672 FORWARD LENGTH=1095
MD00G1053300	AT5G63960.1	Symbols: | DNA binding;nucleotide binding;nucleic acid binding;DNA-directed DNA polymerases;DNA-directed DNA polymerases | chr5:25599597-25606672 FORWARD LENGTH=1095
MD05G1301100	AT1G29160.1	Symbols: | Dof-type zinc finger DNA-binding family protein | chr1:10183797-10184324 REVERSE LENGTH=175
MD10G1280000	AT2G34140.1	Symbols: | Dof-type zinc finger DNA-binding family protein | chr2:14414188-14414700 REVERSE LENGTH=170
MD12G1209200	AT3G05700.1	Symbols: | Drought-responsive family protein | chr3:1682432-1684323 REVERSE LENGTH=223
MD04G1196200	AT5G26990.1	Symbols: | Drought-responsive family protein | chr5:9491366-9493639 FORWARD LENGTH=222
MD08G1032000	AT1G75180.3	Symbols: | Erythronate-4-phosphate dehydrogenase family protein | chr1:28216150-28217911 REVERSE LENGTH=315
MD15G1028000	AT1G75180.3	Symbols: | Erythronate-4-phosphate dehydrogenase family protein | chr1:28216150-28217911 REVERSE LENGTH=315
MD15G1166800	AT2G16810.1	Symbols: | F-box and associated interaction domains-containing protein | chr2:7287944-7288831 REVERSE LENGTH=295
MD04G1214400	AT5G27220.1	Symbols: | Frigida-like protein | chr5:9578757-9582752 FORWARD LENGTH=1181
MD04G1214500	AT5G27220.1	Symbols: | Frigida-like protein | chr5:9578757-9582752 FORWARD LENGTH=1181
MD04G1214700	AT5G27220.1	Symbols: | Frigida-like protein | chr5:9578757-9582752 FORWARD LENGTH=1181
MD12G1228900	AT5G27220.1	Symbols: | Frigida-like protein | chr5:9578757-9582752 FORWARD LENGTH=1181
MD12G1229100	AT5G27220.1	Symbols: | Frigida-like protein | chr5:9578757-9582752 FORWARD LENGTH=1181
MD12G1229200	AT5G27220.1	Symbols: | Frigida-like protein | chr5:9578757-9582752 FORWARD LENGTH=1181
MD02G1263300	AT5G18440.2	Symbols: | FUNCTIONS IN: molecular_function unknown; INVOLVED IN: biological_process unknown; EXPRESSED IN: 22 plant structures; EXPRESSED DURING: 13 growth stages; CONTAINS InterPro DOMAIN/s: Nuclear fragile X mental retardation-interacting protein 1, conserved region (InterPro:IPR019496); Has 1333 Blast hits to 1211 proteins in 205 species: Archae - 0; Bacteria - 137; Metazoa - 339; Fungi - 162…
MD09G1011100	AT3G27100.1	Symbols: | FUNCTIONS IN: molecular_function unknown; INVOLVED IN: biological_process unknown; LOCATED IN: chloroplast envelope; EXPRESSED IN: 23 plant structures; EXPRESSED DURING: 13 growth stages; CONTAINS InterPro DOMAIN/s: Transcription factor, enhancer of yellow 2 (InterPro:IPR018783); Has 288 Blast hits to 288 proteins in 94 species: Archae - 0; Bacteria - 0; Metazoa - 197; Fungi - 20; Plan…
MD00G1139400	AT3G27100.1	Symbols: | FUNCTIONS IN: molecular_function unknown; INVOLVED IN: biological_process unknown; LOCATED IN: chloroplast envelope; EXPRESSED IN: 23 plant structures; EXPRESSED DURING: 13 growth stages; CONTAINS InterPro DOMAIN/s: Transcription factor, enhancer of yellow 2 (InterPro:IPR018783); Has 288 Blast hits to 288 proteins in 94 species: Archae - 0; Bacteria - 0; Metazoa - 197; Fungi - 20; Plan…
MD09G1011800	AT3G27150.1	Symbols: | Galactose oxidase/kelch repeat superfamily protein | chr3:10009692-10010960 REVERSE LENGTH=422
MD09G1011900	AT3G27150.1	Symbols: | Galactose oxidase/kelch repeat superfamily protein | chr3:10009692-10010960 REVERSE LENGTH=422
MD05G1303600	AT5G45910.1	Symbols: | GDSL-like Lipase/Acylhydrolase superfamily protein | chr5:18620420-18622264 REVERSE LENGTH=372
MD15G1073900	AT2G39540.1	Symbols: | Gibberellin-regulated family protein | chr2:16500866-16501241 FORWARD LENGTH=87
MD08G1088900	AT5G59845.1	Symbols: | Gibberellin-regulated family protein | chr5:24111443-24111808 FORWARD LENGTH=89
MD08G1089100	AT5G59845.1	Symbols: | Gibberellin-regulated family protein | chr5:24111443-24111808 FORWARD LENGTH=89
MD08G1089300	AT5G59845.1	Symbols: | Gibberellin-regulated family protein | chr5:24111443-24111808 FORWARD LENGTH=89
MD09G1038100	AT5G14920.1	Symbols: | Gibberellin-regulated family protein | chr5:4826598-4827761 FORWARD LENGTH=275
MD09G1038300	AT5G14920.1	Symbols: | Gibberellin-regulated family protein | chr5:4826598-4827761 FORWARD LENGTH=275
MD01G1194300	AT5G51950.1	Symbols: | Glucose-methanol-choline (GMC) oxidoreductase family protein | chr5:21106093-21108559 REVERSE LENGTH=586
MD12G1042900	AT5G06470.1	Symbols: | Glutaredoxin family protein | chr5:1974659-1975378 REVERSE LENGTH=239
MD14G1041800	AT5G06470.1	Symbols: | Glutaredoxin family protein | chr5:1974659-1975378 REVERSE LENGTH=239
MD08G1035000	AT5G42720.1	Symbols: | Glycosyl hydrolase family 17 protein | chr5:17130535-17132763 FORWARD LENGTH=438
MD06G1122000	AT1G32860.1	Symbols: | Glycosyl hydrolase superfamily protein | chr1:11907308-11908803 REVERSE LENGTH=426
MD14G1138400	AT1G32860.1	Symbols: | Glycosyl hydrolase superfamily protein | chr1:11907308-11908803 REVERSE LENGTH=426
MD15G1170800	AT2G26600.1	Symbols: | Glycosyl hydrolase superfamily protein | chr2:11316727-11318215 FORWARD LENGTH=388
MD02G1029300	AT2G26600.1	Symbols: | Glycosyl hydrolase superfamily protein | chr2:11316727-11318215 FORWARD LENGTH=388
MD00G1075400	AT2G27500.2	Symbols: | Glycosyl hydrolase superfamily protein | chr2:11752615-11753844 REVERSE LENGTH=377
MD03G1144400	AT2G27500.2	Symbols: | Glycosyl hydrolase superfamily protein | chr2:11752615-11753844 REVERSE LENGTH=377
MD11G1195800	AT1G62660.1	Symbols: | Glycosyl hydrolases family 32 protein | chr1:23199949-23203515 FORWARD LENGTH=648
MD15G1140900	AT5G23550.1	Symbols: | Got1/Sft2-like vescicle transport protein family | chr5:7939914-7941479 REVERSE LENGTH=175
MD16G1260500	AT2G23890.1	Symbols: | HAD-superfamily hydrolase, subfamily IG, 5&apos;-nucleotidase | chr2:10170680-10173622 FORWARD LENGTH=553
MD12G1227700	AT2G38740.1	Symbols: | Haloacid dehalogenase-like hydrolase (HAD) superfamily protein | chr2:16194639-16195995 REVERSE LENGTH=244
MD12G1126100	AT3G09600.1	Symbols: | Homeodomain-like superfamily protein | chr3:2946459-2948270 FORWARD LENGTH=298
MD01G1208900	AT5G52660.2	Symbols: | Homeodomain-like superfamily protein | chr5:21359423-21362037 REVERSE LENGTH=331
MD07G1279300	AT5G52660.2	Symbols: | Homeodomain-like superfamily protein | chr5:21359423-21362037 REVERSE LENGTH=331
MD11G1095900	AT5G59570.1	Symbols: | Homeodomain-like superfamily protein | chr5:24004047-24004943 FORWARD LENGTH=298
MD17G1020300	AT1G53540.1	Symbols: | HSP20-like chaperones superfamily protein | chr1:19980510-19980983 FORWARD LENGTH=157
MD01G1196300	AT5G52020.1	Symbols: | Integrase-type DNA-binding superfamily protein | chr5:21124192-21124890 REVERSE LENGTH=232
MD07G1263200	AT5G52020.1	Symbols: | Integrase-type DNA-binding superfamily protein | chr5:21124192-21124890 REVERSE LENGTH=232
MD13G1095300	AT1G23390.1	Symbols: | Kelch repeat-containing F-box family protein | chr1:8309449-8310633 REVERSE LENGTH=394
MD00G1106800	AT1G80160.1	Symbols: | Lactoylglutathione lyase / glyoxalase I family protein | chr1:30151101-30151930 FORWARD LENGTH=167
MD04G1042600	AT3G59510.1	Symbols: | Leucine-rich repeat (LRR) family protein | chr3:21988453-21989712 REVERSE LENGTH=419
MD13G1009100	AT1G10850.1	Symbols: | Leucine-rich repeat protein kinase family protein | chr1:3612228-3614343 FORWARD LENGTH=663
MD01G1170600	AT3G08680.2	Symbols: | Leucine-rich repeat protein kinase family protein | chr3:2638591-2640590 FORWARD LENGTH=640
MD01G1170700	AT5G58300.2	Symbols: | Leucine-rich repeat protein kinase family protein | chr5:23572821-23574871 FORWARD LENGTH=654
MD01G1170900	AT5G58300.2	Symbols: | Leucine-rich repeat protein kinase family protein | chr5:23572821-23574871 FORWARD LENGTH=654
MD07G1237300	AT5G58300.2	Symbols: | Leucine-rich repeat protein kinase family protein | chr5:23572821-23574871 FORWARD LENGTH=654
MD15G1139900	AT5G63710.1	Symbols: | Leucine-rich repeat protein kinase family protein | chr5:25499475-25502598 FORWARD LENGTH=614
MD10G1334400	AT5G65240.2	Symbols: | Leucine-rich repeat protein kinase family protein | chr5:26074530-26077650 REVERSE LENGTH=640
MD10G1333800	AT1G53420.1	Symbols: | Leucine-rich repeat transmembrane protein kinase | chr1:19926626-19931494 REVERSE LENGTH=953
MD10G1334500	AT1G53420.1	Symbols: | Leucine-rich repeat transmembrane protein kinase | chr1:19926626-19931494 REVERSE LENGTH=953
MD10G1334300	AT1G53430.2	Symbols: | Leucine-rich repeat transmembrane protein kinase | chr1:19936073-19940959 FORWARD LENGTH=997
MD11G1268100	AT1G53430.2	Symbols: | Leucine-rich repeat transmembrane protein kinase | chr1:19936073-19940959 FORWARD LENGTH=997
MD10G1333200	AT1G53440.1	Symbols: | Leucine-rich repeat transmembrane protein kinase | chr1:19945959-19951562 FORWARD LENGTH=1035
MD10G1333300	AT1G53440.1	Symbols: | Leucine-rich repeat transmembrane protein kinase | chr1:19945959-19951562 FORWARD LENGTH=1035
MD10G1334600	AT1G53440.1	Symbols: | Leucine-rich repeat transmembrane protein kinase | chr1:19945959-19951562 FORWARD LENGTH=1035
MD03G1246600	AT3G14840.2	Symbols: | Leucine-rich repeat transmembrane protein kinase | chr3:4988271-4993891 FORWARD LENGTH=1020
MD11G1267800	AT3G14840.2	Symbols: | Leucine-rich repeat transmembrane protein kinase | chr3:4988271-4993891 FORWARD LENGTH=1020
MD11G1267900	AT3G14840.2	Symbols: | Leucine-rich repeat transmembrane protein kinase | chr3:4988271-4993891 FORWARD LENGTH=1020
MD11G1268300	AT3G14840.2	Symbols: | Leucine-rich repeat transmembrane protein kinase | chr3:4988271-4993891 FORWARD LENGTH=1020
MD11G1268500	AT3G14840.2	Symbols: | Leucine-rich repeat transmembrane protein kinase | chr3:4988271-4993891 FORWARD LENGTH=1020
MD11G1268600	AT3G14840.2	Symbols: | Leucine-rich repeat transmembrane protein kinase | chr3:4988271-4993891 FORWARD LENGTH=1020
MD07G1024400	AT3G14460.1	Symbols: | LRR and NB-ARC domains-containing disease resistance protein | chr3:4851990-4856264 REVERSE LENGTH=1424
MD07G1008400	AT3G14460.1	Symbols: | LRR and NB-ARC domains-containing disease resistance protein | chr3:4851990-4856264 REVERSE LENGTH=1424
MD07G1019700	AT3G14460.1	Symbols: | LRR and NB-ARC domains-containing disease resistance protein | chr3:4851990-4856264 REVERSE LENGTH=1424
MD01G1165300	AT3G56310.1	Symbols: | Melibiase family protein | chr3:20882886-20885745 FORWARD LENGTH=437
MD07G1232600	AT3G56310.1	Symbols: | Melibiase family protein | chr3:20882886-20885745 FORWARD LENGTH=437
MD02G1281800	AT5G07900.1	Symbols: | Mitochondrial transcription termination factor family protein | chr5:2520188-2521405 FORWARD LENGTH=405
MD10G1137900	AT4G35250.1	Symbols: | NAD(P)-binding Rossmann-fold superfamily protein | chr4:16771401-16773269 REVERSE LENGTH=395
MD05G1054800	AT2G21250.1	Symbols: | NAD(P)-linked oxidoreductase superfamily protein | chr2:9103408-9105116 REVERSE LENGTH=309
MD10G1062300	AT2G21250.1	Symbols: | NAD(P)-linked oxidoreductase superfamily protein | chr2:9103408-9105116 REVERSE LENGTH=309
MD04G1113400	AT3G14470.1	Symbols: | NB-ARC domain-containing disease resistance protein | chr3:4857940-4861104 FORWARD LENGTH=1054
MD07G1017400	AT3G14470.1	Symbols: | NB-ARC domain-containing disease resistance protein | chr3:4857940-4861104 FORWARD LENGTH=1054
MD07G1023700	AT3G14470.1	Symbols: | NB-ARC domain-containing disease resistance protein | chr3:4857940-4861104 FORWARD LENGTH=1054
MD07G1024100	AT3G14470.1	Symbols: | NB-ARC domain-containing disease resistance protein | chr3:4857940-4861104 FORWARD LENGTH=1054
MD07G1024300	AT3G14470.1	Symbols: | NB-ARC domain-containing disease resistance protein | chr3:4857940-4861104 FORWARD LENGTH=1054
MD17G1030800	AT3G14470.1	Symbols: | NB-ARC domain-containing disease resistance protein | chr3:4857940-4861104 FORWARD LENGTH=1054
MD11G1077700	AT3G14470.1	Symbols: | NB-ARC domain-containing disease resistance protein | chr3:4857940-4861104 FORWARD LENGTH=1054
MD14G1086900	AT3G14470.1	Symbols: | NB-ARC domain-containing disease resistance protein | chr3:4857940-4861104 FORWARD LENGTH=1054
MD03G1278800	AT3G14470.1	Symbols: | NB-ARC domain-containing disease resistance protein | chr3:4857940-4861104 FORWARD LENGTH=1054
MD03G1279100	AT3G14470.1	Symbols: | NB-ARC domain-containing disease resistance protein | chr3:4857940-4861104 FORWARD LENGTH=1054
MD03G1279600	AT3G14470.1	Symbols: | NB-ARC domain-containing disease resistance protein | chr3:4857940-4861104 FORWARD LENGTH=1054
MD03G1280200	AT3G14470.1	Symbols: | NB-ARC domain-containing disease resistance protein | chr3:4857940-4861104 FORWARD LENGTH=1054
MD17G1238100	AT5G53390.1	Symbols: | O-acyltransferase (WSD1-like) family protein | chr5:21656951-21659207 REVERSE LENGTH=486
MD17G1237200	AT5G53390.1	Symbols: | O-acyltransferase (WSD1-like) family protein | chr5:21656951-21659207 REVERSE LENGTH=486
MD17G1237600	AT5G53390.1	Symbols: | O-acyltransferase (WSD1-like) family protein | chr5:21656951-21659207 REVERSE LENGTH=486
MD12G1002300	AT1G64760.2	Symbols: | O-Glycosyl hydrolases family 17 protein | chr1:24054220-24056194 REVERSE LENGTH=481
MD14G1001800	AT1G64760.2	Symbols: | O-Glycosyl hydrolases family 17 protein | chr1:24054220-24056194 REVERSE LENGTH=481
MD05G1166600	AT3G07320.1	Symbols: | O-Glycosyl hydrolases family 17 protein | chr3:2332324-2333925 REVERSE LENGTH=460
MD10G1156600	AT3G07320.1	Symbols: | O-Glycosyl hydrolases family 17 protein | chr3:2332324-2333925 REVERSE LENGTH=460
MD10G1158000	AT3G07320.1	Symbols: | O-Glycosyl hydrolases family 17 protein | chr3:2332324-2333925 REVERSE LENGTH=460
MD03G1005900	AT3G13560.2	Symbols: | O-Glycosyl hydrolases family 17 protein | chr3:4425484-4427284 REVERSE LENGTH=505
MD11G1008900	AT3G13560.2	Symbols: | O-Glycosyl hydrolases family 17 protein | chr3:4425484-4427284 REVERSE LENGTH=505
MD15G1190100	AT3G24330.1	Symbols: | O-Glycosyl hydrolases family 17 protein | chr3:8830336-8831838 FORWARD LENGTH=500
MD08G1132400	AT4G31140.1	Symbols: | O-Glycosyl hydrolases family 17 protein | chr4:15141581-15143188 FORWARD LENGTH=484
MD15G1113000	AT4G31140.1	Symbols: | O-Glycosyl hydrolases family 17 protein | chr4:15141581-15143188 FORWARD LENGTH=484
MD15G1031700	AT4G34480.1	Symbols: | O-Glycosyl hydrolases family 17 protein | chr4:16481147-16483988 REVERSE LENGTH=504
MD15G1199400	AT5G56590.1	Symbols: | O-Glycosyl hydrolases family 17 protein | chr5:22907521-22909436 FORWARD LENGTH=506
MD02G1067700	AT5G56590.1	Symbols: | O-Glycosyl hydrolases family 17 protein | chr5:22907521-22909436 FORWARD LENGTH=506
MD02G1067800	AT5G56590.1	Symbols: | O-Glycosyl hydrolases family 17 protein | chr5:22907521-22909436 FORWARD LENGTH=506
MD01G1021200	AT5G64790.1	Symbols: | O-Glycosyl hydrolases family 17 protein | chr5:25902713-25904559 FORWARD LENGTH=485
MD15G1330800	AT5G64790.1	Symbols: | O-Glycosyl hydrolases family 17 protein | chr5:25902713-25904559 FORWARD LENGTH=485
MD02G1105500	AT5G20870.1	Symbols: | O-Glycosyl hydrolases family 17 protein | chr5:7080037-7081739 REVERSE LENGTH=501
MD15G1225400	AT5G20870.1	Symbols: | O-Glycosyl hydrolases family 17 protein | chr5:7080037-7081739 REVERSE LENGTH=501
MD00G1186900	AT1G23740.1	Symbols: | Oxidoreductase, zinc-binding dehydrogenase family protein | chr1:8398245-8399656 REVERSE LENGTH=386
MD09G1033200	AT1G23740.1	Symbols: | Oxidoreductase, zinc-binding dehydrogenase family protein | chr1:8398245-8399656 REVERSE LENGTH=386
MD09G1033400	AT1G23740.1	Symbols: | Oxidoreductase, zinc-binding dehydrogenase family protein | chr1:8398245-8399656 REVERSE LENGTH=386
MD09G1033500	AT1G23740.1	Symbols: | Oxidoreductase, zinc-binding dehydrogenase family protein | chr1:8398245-8399656 REVERSE LENGTH=386
MD09G1033600	AT1G23740.1	Symbols: | Oxidoreductase, zinc-binding dehydrogenase family protein | chr1:8398245-8399656 REVERSE LENGTH=386
MD09G1033700	AT1G23740.1	Symbols: | Oxidoreductase, zinc-binding dehydrogenase family protein | chr1:8398245-8399656 REVERSE LENGTH=386
MD09G1034000	AT1G23740.1	Symbols: | Oxidoreductase, zinc-binding dehydrogenase family protein | chr1:8398245-8399656 REVERSE LENGTH=386
MD00G1187000	AT1G23740.1	Symbols: | Oxidoreductase, zinc-binding dehydrogenase family protein | chr1:8398245-8399656 REVERSE LENGTH=386
MD01G1198400	AT5G62040.1	Symbols: | PEBP (phosphatidylethanolamine-binding protein) family protein | chr5:24922810-24923709 FORWARD LENGTH=177
MD07G1265900	AT5G62040.1	Symbols: | PEBP (phosphatidylethanolamine-binding protein) family protein | chr5:24922810-24923709 FORWARD LENGTH=177
MD03G1207200	AT1G12250.2	Symbols: | Pentapeptide repeat-containing protein | chr1:4159623-4161269 FORWARD LENGTH=206
MD09G1038600	AT3G28200.1	Symbols: | Peroxidase superfamily protein | chr3:10518082-10519032 FORWARD LENGTH=316
MD00G1004800	AT5G51890.1	Symbols: | Peroxidase superfamily protein | chr5:21091163-21092335 REVERSE LENGTH=322
MD01G1193400	AT5G51890.1	Symbols: | Peroxidase superfamily protein | chr5:21091163-21092335 REVERSE LENGTH=322
MD01G1193700	AT5G51890.1	Symbols: | Peroxidase superfamily protein | chr5:21091163-21092335 REVERSE LENGTH=322
MD01G1194000	AT5G51890.1	Symbols: | Peroxidase superfamily protein | chr5:21091163-21092335 REVERSE LENGTH=322
MD09G1009900	AT5G14130.1	Symbols: | Peroxidase superfamily protein | chr5:4558862-4560028 REVERSE LENGTH=330
MD09G1010000	AT5G14130.1	Symbols: | Peroxidase superfamily protein | chr5:4558862-4560028 REVERSE LENGTH=330
MD09G1177200	AT3G14170.1	Symbols: | Plant protein of unknown function (DUF936) | chr3:4696115-4697989 REVERSE LENGTH=505
MD17G1149100	AT3G14170.1	Symbols: | Plant protein of unknown function (DUF936) | chr3:4696115-4697989 REVERSE LENGTH=505
MD02G1062500	AT4G13370.1	Symbols: | Plant protein of unknown function (DUF936) | chr4:7777916-7780334 REVERSE LENGTH=673
MD10G1014800	AT1G43800.1	Symbols: | Plant stearoyl-acyl-carrier-protein desaturase family protein | chr1:16577662-16579549 FORWARD LENGTH=391
MD02G1229200	AT2G46620.1	Symbols: | P-loop containing nucleoside triphosphate hydrolases superfamily protein | chr2:19139071-19140546 REVERSE LENGTH=491
MD14G1191200	AT5G62640.3	Symbols: | proline-rich family protein | chr5:25149584-25152351 REVERSE LENGTH=540
MD09G1246500	AT1G53050.1	Symbols: | Protein kinase superfamily protein | chr1:19772574-19775531 FORWARD LENGTH=694
MD17G1239400	AT1G53050.1	Symbols: | Protein kinase superfamily protein | chr1:19772574-19775531 FORWARD LENGTH=694
MD12G1080000	AT1G66910.1	Symbols: | Protein kinase superfamily protein | chr1:24961634-24963941 REVERSE LENGTH=666
MD02G1273700	AT1G66920.2	Symbols: | Protein kinase superfamily protein | chr1:24965410-24967432 REVERSE LENGTH=617
MD02G1274600	AT1G66920.2	Symbols: | Protein kinase superfamily protein | chr1:24965410-24967432 REVERSE LENGTH=617
MD07G1222300	AT2G40120.1	Symbols: | Protein kinase superfamily protein | chr2:16755137-16757258 REVERSE LENGTH=570
MD09G1013400	AT3G01840.1	Symbols: | Protein kinase superfamily protein | chr3:296582-298634 REVERSE LENGTH=654
MD17G1014100	AT3G01840.1	Symbols: | Protein kinase superfamily protein | chr3:296582-298634 REVERSE LENGTH=654
MD13G1043800	AT3G25840.1	Symbols: | Protein kinase superfamily protein | chr3:9452993-9457446 REVERSE LENGTH=935
MD16G1044600	AT3G25840.1	Symbols: | Protein kinase superfamily protein | chr3:9452993-9457446 REVERSE LENGTH=935
MD09G1031900	AT5G14720.1	Symbols: | Protein kinase superfamily protein | chr5:4748212-4752642 REVERSE LENGTH=674
MD09G1032000	AT5G14720.1	Symbols: | Protein kinase superfamily protein | chr5:4748212-4752642 REVERSE LENGTH=674
MD17G1033700	AT5G14720.1	Symbols: | Protein kinase superfamily protein | chr5:4748212-4752642 REVERSE LENGTH=674
MD05G1338400	AT4G32480.1	Symbols: | Protein of unknown function (DUF506) | chr4:15676488-15677776 FORWARD LENGTH=287
MD09G1246100	AT4G32480.1	Symbols: | Protein of unknown function (DUF506) | chr4:15676488-15677776 FORWARD LENGTH=287
MD10G1293600	AT4G32480.1	Symbols: | Protein of unknown function (DUF506) | chr4:15676488-15677776 FORWARD LENGTH=287
MD17G1238800	AT4G32480.1	Symbols: | Protein of unknown function (DUF506) | chr4:15676488-15677776 FORWARD LENGTH=287
MD17G1238700	AT4G32480.1	Symbols: | Protein of unknown function (DUF506) | chr4:15676488-15677776 FORWARD LENGTH=287
MD01G1082000	AT3G61790.1	Symbols: | Protein with RING/U-box and TRAF-like domains | chr3:22871974-22873543 REVERSE LENGTH=326
MD01G1218700	AT3G61790.1	Symbols: | Protein with RING/U-box and TRAF-like domains | chr3:22871974-22873543 REVERSE LENGTH=326
MD07G1150400	AT3G61790.1	Symbols: | Protein with RING/U-box and TRAF-like domains | chr3:22871974-22873543 REVERSE LENGTH=326
MD07G1288600	AT3G61790.1	Symbols: | Protein with RING/U-box and TRAF-like domains | chr3:22871974-22873543 REVERSE LENGTH=326
MD14G1208900	AT5G61190.1	Symbols: | putative endonuclease or glycosyl hydrolase with C2H2-type zinc finger domain | chr5:24615480-24619886 FORWARD LENGTH=995
MD11G1104800	AT3G52990.1	Symbols: | Pyruvate kinase family protein | chr3:19649046-19652237 FORWARD LENGTH=527
MD00G1018900	AT5G48760.2	Symbols: | Ribosomal protein L13 family protein | chr5:19771315-19772686 REVERSE LENGTH=206
MD04G1008000	AT5G48760.2	Symbols: | Ribosomal protein L13 family protein | chr5:19771315-19772686 REVERSE LENGTH=206
MD15G1317400	AT1G72220.1	Symbols: | RING/U-box superfamily protein | chr1:27184388-27185629 REVERSE LENGTH=413
MD04G1199600	AT3G05545.1	Symbols: | RING/U-box superfamily protein | chr3:1609436-1612133 FORWARD LENGTH=425
MD10G1168300	AT3G05545.1	Symbols: | RING/U-box superfamily protein | chr3:1609436-1612133 FORWARD LENGTH=425
MD12G1212400	AT3G05545.1	Symbols: | RING/U-box superfamily protein | chr3:1609436-1612133 FORWARD LENGTH=425
MD01G1036900	AT4G33565.1	Symbols: | RING/U-box superfamily protein | chr4:16136821-16137924 FORWARD LENGTH=367
MD01G1175000	AT4G18930.1	Symbols: | RNA ligase/cyclic nucleotide phosphodiesterase family protein | chr4:10370797-10371885 FORWARD LENGTH=181
MD15G1167200	AT4G18930.1	Symbols: | RNA ligase/cyclic nucleotide phosphodiesterase family protein | chr4:10370797-10371885 FORWARD LENGTH=181
MD02G1176300	AT2G42240.1	Symbols: | RNA-binding (RRM/RBD/RNP motifs) family protein | chr2:17596844-17598972 FORWARD LENGTH=292
MD15G1286700	AT2G42240.1	Symbols: | RNA-binding (RRM/RBD/RNP motifs) family protein | chr2:17596844-17598972 FORWARD LENGTH=292
MD09G1021000	AT3G56510.2	Symbols: | RNA-binding (RRM/RBD/RNP motifs) family protein | chr3:20944348-20946235 REVERSE LENGTH=257
MD09G1021200	AT3G56510.2	Symbols: | RNA-binding (RRM/RBD/RNP motifs) family protein | chr3:20944348-20946235 REVERSE LENGTH=257
MD17G1021200	AT3G56510.2	Symbols: | RNA-binding (RRM/RBD/RNP motifs) family protein | chr3:20944348-20946235 REVERSE LENGTH=257
MD10G1003200	AT4G10110.1	Symbols: | RNA-binding (RRM/RBD/RNP motifs) family protein | chr4:6309606-6310809 REVERSE LENGTH=173
MD09G1026800	AT5G40490.1	Symbols: | RNA-binding (RRM/RBD/RNP motifs) family protein | chr5:16225483-16227423 FORWARD LENGTH=423
MD17G1026600	AT5G40490.1	Symbols: | RNA-binding (RRM/RBD/RNP motifs) family protein | chr5:16225483-16227423 FORWARD LENGTH=423
MD09G1023500	AT3G27550.1	Symbols: | RNA-binding CRS1 / YhbY (CRM) domain protein | chr3:10208010-10209899 REVERSE LENGTH=491
MD17G1023000	AT3G27550.1	Symbols: | RNA-binding CRS1 / YhbY (CRM) domain protein | chr3:10208010-10209899 REVERSE LENGTH=491
MD09G1029500	AT5G14600.1	Symbols: | S-adenosyl-L-methionine-dependent methyltransferases superfamily protein | chr5:4707518-4709022 FORWARD LENGTH=318
MD17G1031500	AT5G14600.1	Symbols: | S-adenosyl-L-methionine-dependent methyltransferases superfamily protein | chr5:4707518-4709022 FORWARD LENGTH=318
MD16G1248200	AT5G57170.2	Symbols: | Tautomerase/MIF superfamily protein | chr5:23162426-23163140 REVERSE LENGTH=116
MD16G1074800	AT1G69690.1	Symbols: | TCP family transcription factor | chr1:26216449-26217426 FORWARD LENGTH=325
MD13G1073500	AT1G69690.1	Symbols: | TCP family transcription factor | chr1:26216449-26217426 FORWARD LENGTH=325
MD13G1238400	AT5G23280.1	Symbols: | TCP family transcription factor | chr5:7843017-7843769 FORWARD LENGTH=250
MD16G1243300	AT5G23280.1	Symbols: | TCP family transcription factor | chr5:7843017-7843769 FORWARD LENGTH=250
MD13G1231400	AT1G04770.1	Symbols: | Tetratricopeptide repeat (TPR)-like superfamily protein | chr1:1336564-1337767 REVERSE LENGTH=303
MD11G1300400	AT1G03020.1	Symbols: | Thioredoxin superfamily protein | chr1:698207-698515 REVERSE LENGTH=102
MD17G1253900	AT1G17960.1	Symbols: | Threonyl-tRNA synthetase | chr1:6181015-6183737 REVERSE LENGTH=458
MD13G1142200	AT3G17380.1	Symbols: | TRAF-like family protein | chr3:5950240-5952124 FORWARD LENGTH=309
MD13G1142800	AT3G17380.1	Symbols: | TRAF-like family protein | chr3:5950240-5952124 FORWARD LENGTH=309
MD13G1143200	AT3G17380.1	Symbols: | TRAF-like family protein | chr3:5950240-5952124 FORWARD LENGTH=309
MD13G1143500	AT3G17380.1	Symbols: | TRAF-like family protein | chr3:5950240-5952124 FORWARD LENGTH=309
MD00G1097500	AT1G30810.2	Symbols: | Transcription factor jumonji (jmj) family protein / zinc finger (C5HC2 type) family protein | chr1:10938139-10941505 REVERSE LENGTH=819
MD06G1026100	AT5G46910.1	Symbols: | Transcription factor jumonji (jmj) family protein / zinc finger (C5HC2 type) family protein | chr5:19046888-19050880 FORWARD LENGTH=787
MD16G1280000	AT5G46910.1	Symbols: | Transcription factor jumonji (jmj) family protein / zinc finger (C5HC2 type) family protein | chr5:19046888-19050880 FORWARD LENGTH=787
MD02G1028100	AT3G33530.1	Symbols: | Transducin family protein / WD-40 repeat family protein | chr3:14085354-14093449 FORWARD LENGTH=1345
MD01G1173800	AT5G27080.1	Symbols: | Transducin family protein / WD-40 repeat family protein | chr5:9529603-9531081 REVERSE LENGTH=466
MD09G1038400	AT3G01380.1	Symbols: | transferases;sulfuric ester hydrolases;catalytics;transferases | chr3:144288-149828 REVERSE LENGTH=993
MD15G1168600	AT4G32270.1	Symbols: | Ubiquitin-like superfamily protein | chr4:15575015-15576360 REVERSE LENGTH=239
MD13G1069700	AT5G15290.1	Symbols: | Uncharacterised protein family (UPF0497) | chr5:4967094-4967846 FORWARD LENGTH=187
MD16G1070000	AT5G15290.1	Symbols: | Uncharacterised protein family (UPF0497) | chr5:4967094-4967846 FORWARD LENGTH=187
MD03G1250800	AT3G14750.1	Symbols: | unknown protein; BEST Arabidopsis thaliana protein match is: unknown protein (TAIR:AT1G67170.1); Has 4036 Blast hits to 3091 proteins in 519 species: Archae - 61; Bacteria - 669; Metazoa - 1503; Fungi - 255; Plants - 421; Viruses - 4; Other Eukaryotes - 1123 (source: NCBI BLink). | chr3:4953765-4955373 REVERSE LENGTH=331
MD11G1271000	AT3G14750.1	Symbols: | unknown protein; BEST Arabidopsis thaliana protein match is: unknown protein (TAIR:AT1G67170.1); Has 4036 Blast hits to 3091 proteins in 519 species: Archae - 61; Bacteria - 669; Metazoa - 1503; Fungi - 255; Plants - 421; Viruses - 4; Other Eukaryotes - 1123 (source: NCBI BLink). | chr3:4953765-4955373 REVERSE LENGTH=331
MD09G1080900	AT1G67170.1	Symbols: | unknown protein; BEST Arabidopsis thaliana protein match is: unknown protein (TAIR:AT3G14750.1); Has 5478 Blast hits to 4354 proteins in 533 species: Archae - 87; Bacteria - 653; Metazoa - 2554; Fungi - 380; Plants - 418; Viruses - 16; Other Eukaryotes - 1370 (source: NCBI BLink). | chr1:25127727-25129145 FORWARD LENGTH=359
MD13G1102500	AT1G67170.1	Symbols: | unknown protein; BEST Arabidopsis thaliana protein match is: unknown protein (TAIR:AT3G14750.1); Has 5478 Blast hits to 4354 proteins in 533 species: Archae - 87; Bacteria - 653; Metazoa - 2554; Fungi - 380; Plants - 418; Viruses - 16; Other Eukaryotes - 1370 (source: NCBI BLink). | chr1:25127727-25129145 FORWARD LENGTH=359
MD17G1072000	AT1G67170.1	Symbols: | unknown protein; BEST Arabidopsis thaliana protein match is: unknown protein (TAIR:AT3G14750.1); Has 5478 Blast hits to 4354 proteins in 533 species: Archae - 87; Bacteria - 653; Metazoa - 2554; Fungi - 380; Plants - 418; Viruses - 16; Other Eukaryotes - 1370 (source: NCBI BLink). | chr1:25127727-25129145 FORWARD LENGTH=359
MD03G1060200	AT2G30120.2	Symbols: | unknown protein; EXPRESSED IN: 22 plant structures; EXPRESSED DURING: 12 growth stages; BEST Arabidopsis thaliana protein match is: unknown protein (TAIR:AT3G14750.1); Has 2527 Blast hits to 2101 proteins in 358 species: Archae - 77; Bacteria - 245; Metazoa - 1087; Fungi - 215; Plants - 350; Viruses - 4; Other Eukaryotes - 549 (source: NCBI BLink). | chr2:12860607-12861862 REVERSE LENG…
MD08G1229200	AT2G01640.2	Symbols: | unknown protein; FUNCTIONS IN: molecular_function unknown; INVOLVED IN: biological_process unknown; LOCATED IN: cellular_component unknown; EXPRESSED IN: 22 plant structures; EXPRESSED DURING: 13 growth stages. | chr2:283085-284034 FORWARD LENGTH=156
MD04G1164300	AT5G01590.1	Symbols: | unknown protein; FUNCTIONS IN: molecular_function unknown; INVOLVED IN: biological_process unknown; LOCATED IN: chloroplast, chloroplast envelope; EXPRESSED IN: 22 plant structures; EXPRESSED DURING: 13 growth stages; Has 60 Blast hits to 59 proteins in 31 species: Archae - 0; Bacteria - 20; Metazoa - 1; Fungi - 2; Plants - 33; Viruses - 0; Other Eukaryotes - 4 (source: NCBI BLink). | …
MD12G1177900	AT5G01590.1	Symbols: | unknown protein; FUNCTIONS IN: molecular_function unknown; INVOLVED IN: biological_process unknown; LOCATED IN: chloroplast, chloroplast envelope; EXPRESSED IN: 22 plant structures; EXPRESSED DURING: 13 growth stages; Has 60 Blast hits to 59 proteins in 31 species: Archae - 0; Bacteria - 20; Metazoa - 1; Fungi - 2; Plants - 33; Viruses - 0; Other Eukaryotes - 4 (source: NCBI BLink). | …
MD06G1149100	AT3G48490.1	Symbols: | unknown protein; Has 16 Blast hits to 16 proteins in 7 species: Archae - 0; Bacteria - 0; Metazoa - 0; Fungi - 1; Plants - 15; Viruses - 0; Other Eukaryotes - 0 (source: NCBI BLink). | chr3:17961338-17961800 FORWARD LENGTH=120
MD03G1180200	AT2G34190.1	Symbols: | Xanthine/uracil permease family protein | chr2:14437065-14439407 FORWARD LENGTH=524
MD13G1034100	AT1G68200.1	Symbols: | Zinc finger C-x8-C-x5-C-x3-H type family protein | chr1:25562118-25563948 FORWARD LENGTH=308
MD16G1035800	AT1G68200.1	Symbols: | Zinc finger C-x8-C-x5-C-x3-H type family protein | chr1:25562118-25563948 FORWARD LENGTH=308
MD16G1117900	AT1G67420.2	Symbols: | Zn-dependent exopeptidases superfamily protein | chr1:25255264-25260358 FORWARD LENGTH=922
MD13G1117700	AT1G67420.2	Symbols: | Zn-dependent exopeptidases superfamily protein | chr1:25255264-25260358 FORWARD LENGTH=922
MD14G1115000	AT1G67420.2	Symbols: | Zn-dependent exopeptidases superfamily protein | chr1:25255264-25260358 FORWARD LENGTH=922
MD17G1257800	AT1G67420.1	Symbols: | Zn-dependent exopeptidases superfamily protein | chr1:25255411-25260358 FORWARD LENGTH=872
MD08G1099600	AT1G45249.1	Symbols: ABF2, AREB1, ATAREB1 | abscisic acid responsive elements-binding factor 2 | chr1:17165420-17167415 REVERSE LENGTH=416
MD15G1081800	AT1G45249.1	Symbols: ABF2, AREB1, ATAREB1 | abscisic acid responsive elements-binding factor 2 | chr1:17165420-17167415 REVERSE LENGTH=416
MD05G1082000	AT4G34000.2	Symbols: ABF3, DPBF5 | abscisic acid responsive elements-binding factor 3 | chr4:16296008-16297971 FORWARD LENGTH=454
MD12G1024300	AT2G36270.1	Symbols: ABI5, GIA1 | Basic-leucine zipper (bZIP) transcription factor family protein | chr2:15204980-15206571 REVERSE LENGTH=442
MD14G1021600	AT2G36270.1	Symbols: ABI5, GIA1 | Basic-leucine zipper (bZIP) transcription factor family protein | chr2:15204980-15206571 REVERSE LENGTH=442
MD12G1034900	AT2G36270.1	Symbols: ABI5, GIA1 | Basic-leucine zipper (bZIP) transcription factor family protein | chr2:15204980-15206571 REVERSE LENGTH=442
MD10G1032000	AT5G64750.1	Symbols: ABR1 | Integrase-type DNA-binding superfamily protein | chr5:25891679-25893656 FORWARD LENGTH=391
MD13G1095200	AT1G10670.4	Symbols: ACLA-1 | ATP-citrate lyase A-1 | chr1:3535787-3538098 FORWARD LENGTH=423
MD16G1018000	AT1G68050.1	Symbols: ADO3, FKF1 | flavin-binding, kelch repeat, f box 1 | chr1:25508737-25510697 FORWARD LENGTH=619
MD10G1271000	AT4G18960.1	Symbols: AG | K-box region and MADS-box transcription factor family protein | chr4:10383917-10388272 FORWARD LENGTH=252
MD05G1293700	AT4G18960.1	Symbols: AG | K-box region and MADS-box transcription factor family protein | chr4:10383917-10388272 FORWARD LENGTH=252
MD08G1216000	AT1G71692.1	Symbols: AGL12, XAL1 | AGAMOUS-like 12 | chr1:26952903-26954939 REVERSE LENGTH=211
MD15G1400400	AT1G71692.1	Symbols: AGL12, XAL1 | AGAMOUS-like 12 | chr1:26952903-26954939 REVERSE LENGTH=211
MD02G1301400	AT5G13790.1	Symbols: AGL15 | AGAMOUS-like 15 | chr5:4449128-4450802 REVERSE LENGTH=268
MD07G1022500	AT5G13790.1	Symbols: AGL15 | AGAMOUS-like 15 | chr5:4449128-4450802 REVERSE LENGTH=268
MD08G1197100	AT5G13790.1	Symbols: AGL15 | AGAMOUS-like 15 | chr5:4449128-4450802 REVERSE LENGTH=268
MD08G1206400	AT3G57230.1	Symbols: AGL16 | AGAMOUS-like 16 | chr3:21177710-21180671 FORWARD LENGTH=240
MD15G1389800	AT3G57230.1	Symbols: AGL16 | AGAMOUS-like 16 | chr3:21177710-21180671 FORWARD LENGTH=240
MD00G1106300	AT3G57390.1	Symbols: AGL18 | AGAMOUS-like 18 | chr3:21233910-21235735 FORWARD LENGTH=256
MD04G1070200	AT4G22950.1	Symbols: AGL19, GL19 | AGAMOUS-like 19 | chr4:12023946-12027421 REVERSE LENGTH=219
MD02G1197400	AT2G45660.1	Symbols: AGL20, SOC1, ATSOC1 | AGAMOUS-like 20 | chr2:18807799-18810193 REVERSE LENGTH=214
MD07G1123600	AT2G45660.1	Symbols: AGL20, SOC1, ATSOC1 | AGAMOUS-like 20 | chr2:18807799-18810193 REVERSE LENGTH=214
MD01G1043900	AT4G37940.1	Symbols: AGL21 | AGAMOUS-like 21 | chr4:17835695-17838621 REVERSE LENGTH=228
MD15G1307400	AT4G37940.1	Symbols: AGL21 | AGAMOUS-like 21 | chr4:17835695-17838621 REVERSE LENGTH=228
MD10G1056200	AT4G37940.1	Symbols: AGL21 | AGAMOUS-like 21 | chr4:17835695-17838621 REVERSE LENGTH=228
MD08G1196900	AT4G24540.1	Symbols: AGL24 | AGAMOUS-like 24 | chr4:12671160-12673645 REVERSE LENGTH=220
MD08G1197200	AT4G24540.1	Symbols: AGL24 | AGAMOUS-like 24 | chr4:12671160-12673645 REVERSE LENGTH=220
MD09G1075200	AT4G24540.1	Symbols: AGL24 | AGAMOUS-like 24 | chr4:12671160-12673645 REVERSE LENGTH=220
MD00G1004500	AT5G62165.4	Symbols: AGL42 | AGAMOUS-like 42 | chr5:24965075-24968437 FORWARD LENGTH=196
MD01G1193800	AT5G62165.4	Symbols: AGL42 | AGAMOUS-like 42 | chr5:24965075-24968437 FORWARD LENGTH=196
MD01G1193300	AT5G62165.3	Symbols: AGL42 | AGAMOUS-like 42 | chr5:24965075-24968437 FORWARD LENGTH=210
MD01G1193600	AT5G62165.3	Symbols: AGL42 | AGAMOUS-like 42 | chr5:24965075-24968437 FORWARD LENGTH=210
MD00G1004400	AT5G62165.3	Symbols: AGL42 | AGAMOUS-like 42 | chr5:24965075-24968437 FORWARD LENGTH=210
MD01G1193500	AT5G62165.3	Symbols: AGL42 | AGAMOUS-like 42 | chr5:24965075-24968437 FORWARD LENGTH=210
MD00G1004600	AT5G62165.5	Symbols: AGL42 | AGAMOUS-like 42 | chr5:24965172-24968437 FORWARD LENGTH=157
MD01G1192400	AT2G45650.1	Symbols: AGL6 | AGAMOUS-like 6 | chr2:18804453-18806291 FORWARD LENGTH=252
MD02G1197600	AT2G45650.1	Symbols: AGL6 | AGAMOUS-like 6 | chr2:18804453-18806291 FORWARD LENGTH=252
MD05G1037100	AT3G30260.1	Symbols: AGL79 | AGAMOUS-like 79 | chr3:11909119-11912880 FORWARD LENGTH=249
MD17G1001300	AT3G30260.1	Symbols: AGL79 | AGAMOUS-like 79 | chr3:11909119-11912880 FORWARD LENGTH=249
MD09G1074100	AT5G60910.2	Symbols: AGL8, FUL | AGAMOUS-like 8 | chr5:24502736-24504934 REVERSE LENGTH=180
MD09G1074000	AT5G60910.1	Symbols: AGL8, FUL | AGAMOUS-like 8 | chr5:24502736-24506013 REVERSE LENGTH=242
MD14G1215700	AT5G60910.1	Symbols: AGL8, FUL | AGAMOUS-like 8 | chr5:24502736-24506013 REVERSE LENGTH=242
MD05G1323300	AT5G54390.1	Symbols: AHL, ATAHL, HL | HAL2-like | chr5:22086133-22087586 FORWARD LENGTH=373
MD10G1301100	AT5G54390.1	Symbols: AHL, ATAHL, HL | HAL2-like | chr5:22086133-22087586 FORWARD LENGTH=373
MD08G1236000	AT4G22200.1	Symbols: AKT2/3, AKT3, AKT2, KT2/3 | potassium transport 2/3 | chr4:11746666-11750091 REVERSE LENGTH=802
MD07G1163200	AT1G33060.1	Symbols: ANAC014, NAC014 | NAC 014 | chr1:11975518-11978493 REVERSE LENGTH=648
MD08G1121300	AT2G24430.2	Symbols: ANAC039 | NAC domain containing protein 38 | chr2:10383517-10386386 REVERSE LENGTH=316
MD15G1100100	AT2G24430.2	Symbols: ANAC039 | NAC domain containing protein 38 | chr2:10383517-10386386 REVERSE LENGTH=316
MD09G1023600	AT3G01600.1	Symbols: anac044, NAC044 | NAC domain containing protein 44 | chr3:229365-231105 FORWARD LENGTH=370
MD17G1023100	AT3G01600.1	Symbols: anac044, NAC044 | NAC domain containing protein 44 | chr3:229365-231105 FORWARD LENGTH=370
MD01G1198100	AT4G00730.1	Symbols: ANL2, AHDP | Homeobox-leucine zipper family protein / lipid-binding START domain-containing protein | chr4:299741-304103 REVERSE LENGTH=802
MD07G1266200	AT4G00730.1	Symbols: ANL2, AHDP | Homeobox-leucine zipper family protein / lipid-binding START domain-containing protein | chr4:299741-304103 REVERSE LENGTH=802
MD05G1049100	AT2G14210.1	Symbols: ANR1, AGL44 | AGAMOUS-like 44 | chr2:6018841-6023585 FORWARD LENGTH=234
MD05G1049400	AT2G14210.1	Symbols: ANR1, AGL44 | AGAMOUS-like 44 | chr2:6018841-6023585 FORWARD LENGTH=234
MD10G1055900	AT2G14210.1	Symbols: ANR1, AGL44 | AGAMOUS-like 44 | chr2:6018841-6023585 FORWARD LENGTH=234
MD17G1065500	AT1G69120.1	Symbols: AP1, AGL7 | K-box region and MADS-box transcription factor family protein | chr1:25982576-25986102 REVERSE LENGTH=256
MD06G1204400	AT1G69120.1	Symbols: AP1, AGL7 | K-box region and MADS-box transcription factor family protein | chr1:25982576-25986102 REVERSE LENGTH=256
MD02G1176000	AT4G36920.2	Symbols: AP2 | Integrase-type DNA-binding superfamily protein | chr4:17400998-17403140 FORWARD LENGTH=432
MD15G1286400	AT4G36920.2	Symbols: AP2 | Integrase-type DNA-binding superfamily protein | chr4:17400998-17403140 FORWARD LENGTH=432
MD12G1065300	AT4G36920.2	Symbols: AP2 | Integrase-type DNA-binding superfamily protein | chr4:17400998-17403140 FORWARD LENGTH=432
MD02G1136500	AT3G54340.1	Symbols: AP3, ATAP3 | K-box region and MADS-box transcription factor family protein | chr3:20119428-20121087 REVERSE LENGTH=232
MD08G1021300	AT3G54340.1	Symbols: AP3, ATAP3 | K-box region and MADS-box transcription factor family protein | chr3:20119428-20121087 REVERSE LENGTH=232
MD15G1250200	AT3G54340.1	Symbols: AP3, ATAP3 | K-box region and MADS-box transcription factor family protein | chr3:20119428-20121087 REVERSE LENGTH=232
MD17G1098000	AT4G04610.1	Symbols: APR1, APR, PRH19, ATAPR1 | APS reductase 1 | chr4:2325069-2326718 FORWARD LENGTH=465
MD09G1110300	AT1G62180.1	Symbols: APR2, APSR, PRH43, PRH, ATAPR2 | 5&apos;adenylylphosphosulfate reductase 2 | chr1:22975794-22977465 REVERSE LENGTH=454
MD01G1088900	AT5G24470.1	Symbols: APRR5, PRR5 | pseudo-response regulator 5 | chr5:8356204-8358873 REVERSE LENGTH=667
MD01G1228200	AT5G24470.1	Symbols: APRR5, PRR5 | pseudo-response regulator 5 | chr5:8356204-8358873 REVERSE LENGTH=667
MD07G1299100	AT5G24470.1	Symbols: APRR5, PRR5 | pseudo-response regulator 5 | chr5:8356204-8358873 REVERSE LENGTH=667
MD02G1266800	AT3G56850.1	Symbols: AREB3, DPBF3 | ABA-responsive element binding protein 3 | chr3:21046554-21047894 REVERSE LENGTH=297
MD07G1052500	AT3G56850.1	Symbols: AREB3, DPBF3 | ABA-responsive element binding protein 3 | chr3:21046554-21047894 REVERSE LENGTH=297
MD09G1007700	AT3G27000.1	Symbols: ARP2, ATARP2, WRM | actin related protein 2 | chr3:9952787-9955784 REVERSE LENGTH=389
MD17G1011600	AT3G27000.1	Symbols: ARP2, ATARP2, WRM | actin related protein 2 | chr3:9952787-9955784 REVERSE LENGTH=389
MD05G1031300	AT1G76710.2	Symbols: ASHH1 | SET domain group 26 | chr1:28789887-28792371 REVERSE LENGTH=492
MD05G1031500	AT1G76710.2	Symbols: ASHH1 | SET domain group 26 | chr1:28789887-28792371 REVERSE LENGTH=492
MD10G1032900	AT1G76710.2	Symbols: ASHH1 | SET domain group 26 | chr1:28789887-28792371 REVERSE LENGTH=492
MD10G1033000	AT1G76710.2	Symbols: ASHH1 | SET domain group 26 | chr1:28789887-28792371 REVERSE LENGTH=492
MD10G1033100	AT1G76710.2	Symbols: ASHH1 | SET domain group 26 | chr1:28789887-28792371 REVERSE LENGTH=492
MD03G1066000	AT3G47340.1	Symbols: ASN1, DIN6, AT-ASN1 | glutamine-dependent asparagine synthase 1 | chr3:17438136-17441043 REVERSE LENGTH=584
MD11G1070800	AT3G47340.1	Symbols: ASN1, DIN6, AT-ASN1 | glutamine-dependent asparagine synthase 1 | chr3:17438136-17441043 REVERSE LENGTH=584
MD09G1287600	AT3G47340.3	Symbols: ASN1, DIN6, AT-ASN1 | glutamine-dependent asparagine synthase 1 | chr3:17438787-17441043 REVERSE LENGTH=456
MD01G1029700	AT5G10240.1	Symbols: ASN3 | asparagine synthetase 3 | chr5:3212934-3216418 REVERSE LENGTH=578
MD15G1324200	AT5G10240.1	Symbols: ASN3 | asparagine synthetase 3 | chr5:3212934-3216418 REVERSE LENGTH=578
MD13G1000400	AT5G08380.1	Symbols: AtAGAL1, AGAL1 | alpha-galactosidase 1 | chr5:2694851-2697616 REVERSE LENGTH=410
MD16G1005300	AT5G08380.1	Symbols: AtAGAL1, AGAL1 | alpha-galactosidase 1 | chr5:2694851-2697616 REVERSE LENGTH=410
MD16G1012500	AT5G08380.1	Symbols: AtAGAL1, AGAL1 | alpha-galactosidase 1 | chr5:2694851-2697616 REVERSE LENGTH=410
MD16G1012600	AT5G08380.1	Symbols: AtAGAL1, AGAL1 | alpha-galactosidase 1 | chr5:2694851-2697616 REVERSE LENGTH=410
MD10G1299800	AT5G08370.2	Symbols: AtAGAL2, AGAL2 | alpha-galactosidase 2 | chr5:2691116-2693441 REVERSE LENGTH=370
MD05G1321600	AT5G08370.2	Symbols: AtAGAL2, AGAL2 | alpha-galactosidase 2 | chr5:2691116-2693441 REVERSE LENGTH=370
MD05G1321500	AT5G08370.1	Symbols: AtAGAL2, AGAL2 | alpha-galactosidase 2 | chr5:2691116-2693441 REVERSE LENGTH=396
MD05G1321700	AT5G08370.1	Symbols: AtAGAL2, AGAL2 | alpha-galactosidase 2 | chr5:2691116-2693441 REVERSE LENGTH=396
MD09G1000600	AT1G12910.1	Symbols: ATAN11, LWD1 | Transducin/WD40 repeat-like superfamily protein | chr1:4395114-4396154 REVERSE LENGTH=346
MD12G1030700	AT1G12910.1	Symbols: ATAN11, LWD1 | Transducin/WD40 repeat-like superfamily protein | chr1:4395114-4396154 REVERSE LENGTH=346
MD13G1199600	AT4G14710.2	Symbols: ATARD2 | RmlC-like cupins superfamily protein | chr4:8424897-8426360 REVERSE LENGTH=199
MD03G1252000	AT1G18450.1	Symbols: ATARP4, ARP4 | actin-related protein 4 | chr1:6348199-6351766 FORWARD LENGTH=441
MD11G1273400	AT1G18450.1	Symbols: ATARP4, ARP4 | actin-related protein 4 | chr1:6348199-6351766 FORWARD LENGTH=441
MD02G1028000	AT3G33520.1	Symbols: ATARP6, ARP6, SUF3, ESD1 | actin-related protein 6 | chr3:14093791-14095476 REVERSE LENGTH=421
MD15G1169700	AT3G33520.1	Symbols: ATARP6, ARP6, SUF3, ESD1 | actin-related protein 6 | chr3:14093791-14095476 REVERSE LENGTH=421
MD09G1032400	AT1G23730.1	Symbols: ATBCA3, BCA3 | beta carbonic anhydrase 3 | chr1:8395965-8398014 FORWARD LENGTH=258
MD17G1091700	AT4G15210.2	Symbols: ATBETA-AMY, AT-BETA-AMY, RAM1 | beta-amylase 5 | chr4:8666852-8669357 REVERSE LENGTH=420
MD07G1254500	AT1G12240.1	Symbols: ATBETAFRUCT4, VAC-INV | Glycosyl hydrolases family 32 protein | chr1:4153699-4157457 FORWARD LENGTH=664
MD03G1143000	AT2G27550.1	Symbols: ATC | centroradialis | chr2:11773417-11774509 FORWARD LENGTH=175
MD11G1163500	AT2G27550.1	Symbols: ATC | centroradialis | chr2:11773417-11774509 FORWARD LENGTH=175
MD08G1049600	AT5G24930.1	Symbols: ATCOL4, COL4 | CONSTANS-like 4 | chr5:8589325-8590949 FORWARD LENGTH=406
MD15G1045000	AT5G24930.1	Symbols: ATCOL4, COL4 | CONSTANS-like 4 | chr5:8589325-8590949 FORWARD LENGTH=406
MD16G1265000	AT5G57660.1	Symbols: ATCOL5, COL5 | CONSTANS-like 5 | chr5:23355573-23356729 FORWARD LENGTH=355
MD13G1263800	AT5G57660.1	Symbols: ATCOL5, COL5 | CONSTANS-like 5 | chr5:23355573-23356729 FORWARD LENGTH=355
MD06G1106900	AT1G10500.1	Symbols: ATCPISCA, CPISCA | chloroplast-localized ISCA-like protein | chr1:3460160-3461340 REVERSE LENGTH=180
MD12G1016200	AT5G03760.1	Symbols: ATCSLA09, CSLA09, ATCSLA9, CSLA9, RAT4 | Nucleotide-diphospho-sugar transferases superfamily protein | chr5:985910-990087 REVERSE LENGTH=533
MD14G1014300	AT5G03760.1	Symbols: ATCSLA09, CSLA09, ATCSLA9, CSLA9, RAT4 | Nucleotide-diphospho-sugar transferases superfamily protein | chr5:985910-990087 REVERSE LENGTH=533
MD05G1207000	AT1G78440.1	Symbols: ATGA2OX1, GA2OX1 | Arabidopsis thaliana gibberellin 2-oxidase 1 | chr1:29511772-29512990 REVERSE LENGTH=329
MD10G1194100	AT1G78440.1	Symbols: ATGA2OX1, GA2OX1 | Arabidopsis thaliana gibberellin 2-oxidase 1 | chr1:29511772-29512990 REVERSE LENGTH=329
MD10G1262000	AT1G30040.1	Symbols: ATGA2OX2, GA2OX2 | gibberellin 2-oxidase | chr1:10537769-10539570 FORWARD LENGTH=341
MD05G1283800	AT1G30040.1	Symbols: ATGA2OX2, GA2OX2 | gibberellin 2-oxidase | chr1:10537769-10539570 FORWARD LENGTH=341
MD09G1286800	AT1G02400.1	Symbols: ATGA2OX4, ATGA2OX6, DTA1, GA2OX6 | gibberellin 2-oxidase 6 | chr1:486964-489391 FORWARD LENGTH=329
MD13G1148400	AT1G02400.1	Symbols: ATGA2OX4, ATGA2OX6, DTA1, GA2OX6 | gibberellin 2-oxidase 6 | chr1:486964-489391 FORWARD LENGTH=329
MD17G1279100	AT1G02400.1	Symbols: ATGA2OX4, ATGA2OX6, DTA1, GA2OX6 | gibberellin 2-oxidase 6 | chr1:486964-489391 FORWARD LENGTH=329
MD16G1148400	AT1G02400.1	Symbols: ATGA2OX4, ATGA2OX6, DTA1, GA2OX6 | gibberellin 2-oxidase 6 | chr1:486964-489391 FORWARD LENGTH=329
MD11G1225300	AT4G21200.3	Symbols: ATGA2OX8, GA2OX8 | gibberellin 2-oxidase 8 | chr4:11302751-11304032 FORWARD LENGTH=181
MD05G1341000	AT4G21200.1	Symbols: ATGA2OX8, GA2OX8 | gibberellin 2-oxidase 8 | chr4:11302751-11306601 FORWARD LENGTH=338
MD10G1314500	AT4G21200.1	Symbols: ATGA2OX8, GA2OX8 | gibberellin 2-oxidase 8 | chr4:11302751-11306601 FORWARD LENGTH=338
MD13G1008700	AT4G21200.1	Symbols: ATGA2OX8, GA2OX8 | gibberellin 2-oxidase 8 | chr4:11302751-11306601 FORWARD LENGTH=338
MD03G1210700	AT4G21200.1	Symbols: ATGA2OX8, GA2OX8 | gibberellin 2-oxidase 8 | chr4:11302751-11306601 FORWARD LENGTH=338
MD11G1225400	AT4G21200.1	Symbols: ATGA2OX8, GA2OX8 | gibberellin 2-oxidase 8 | chr4:11302751-11306601 FORWARD LENGTH=338
MD16G1006700	AT4G21200.1	Symbols: ATGA2OX8, GA2OX8 | gibberellin 2-oxidase 8 | chr4:11302751-11306601 FORWARD LENGTH=338
MD15G1145200	AT4G21690.1	Symbols: ATGA3OX3, GA3OX3 | gibberellin 3-oxidase 3 | chr4:11527229-11529060 FORWARD LENGTH=349
MD03G1273300	AT3G63010.1	Symbols: ATGID1B, GID1B | alpha/beta-Hydrolases superfamily protein | chr3:23289717-23290998 FORWARD LENGTH=358
MD11G1296000	AT3G63010.1	Symbols: ATGID1B, GID1B | alpha/beta-Hydrolases superfamily protein | chr3:23289717-23290998 FORWARD LENGTH=358
MD04G1212400	AT5G27320.1	Symbols: ATGID1C, GID1C | alpha/beta-Hydrolases superfamily protein | chr5:9629254-9630746 FORWARD LENGTH=344
MD12G1227200	AT5G27320.1	Symbols: ATGID1C, GID1C | alpha/beta-Hydrolases superfamily protein | chr5:9629254-9630746 FORWARD LENGTH=344
MD09G1288100	AT2G47180.1	Symbols: AtGolS1, GolS1 | galactinol synthase 1 | chr2:19369049-19370372 REVERSE LENGTH=344
MD17G1280400	AT2G47180.1	Symbols: AtGolS1, GolS1 | galactinol synthase 1 | chr2:19369049-19370372 REVERSE LENGTH=344
MD13G1093700	AT1G60470.1	Symbols: AtGolS4, GolS4 | galactinol synthase 4 | chr1:22279181-22280454 REVERSE LENGTH=334
MD16G1095000	AT1G60470.1	Symbols: AtGolS4, GolS4 | galactinol synthase 4 | chr1:22279181-22280454 REVERSE LENGTH=334
MD05G1299800	AT4G24990.1	Symbols: ATGP4 | Ubiquitin family protein | chr4:12849973-12851249 REVERSE LENGTH=118
MD04G1033800	AT1G78380.1	Symbols: ATGSTU19, GST8, GSTU19 | glutathione S-transferase TAU 19 | chr1:29486659-29487819 REVERSE LENGTH=219
MD08G1043600	AT4G32980.1	Symbols: ATH1 | homeobox gene 1 | chr4:15914865-15916873 REVERSE LENGTH=473
MD15G1061000	AT4G32980.1	Symbols: ATH1 | homeobox gene 1 | chr4:15914865-15916873 REVERSE LENGTH=473
MD01G1226600	AT2G46680.1	Symbols: ATHB-7, ATHB7, HB-7 | homeobox 7 | chr2:19165777-19166773 REVERSE LENGTH=258
MD07G1297100	AT2G46680.1	Symbols: ATHB-7, ATHB7, HB-7 | homeobox 7 | chr2:19165777-19166773 REVERSE LENGTH=258
MD06G1201200	AT1G74310.1	Symbols: ATHSP101, HSP101, HOT1 | heat shock protein 101 | chr1:27936715-27939862 REVERSE LENGTH=911
MD06G1201600	AT1G74310.1	Symbols: ATHSP101, HSP101, HOT1 | heat shock protein 101 | chr1:27936715-27939862 REVERSE LENGTH=911
MD14G1210600	AT1G74310.1	Symbols: ATHSP101, HSP101, HOT1 | heat shock protein 101 | chr1:27936715-27939862 REVERSE LENGTH=911
MD14G1211000	AT1G74310.1	Symbols: ATHSP101, HSP101, HOT1 | heat shock protein 101 | chr1:27936715-27939862 REVERSE LENGTH=911
MD03G1136100	AT2G27760.1	Symbols: ATIPT2, IPPT, IPT2 | tRNAisopentenyltransferase 2 | chr2:11824860-11827432 FORWARD LENGTH=466
MD00G1010600	AT5G40440.1	Symbols: ATMKK3, MKK3 | mitogen-activated protein kinase kinase 3 | chr5:16182149-16184513 FORWARD LENGTH=520
MD09G1027900	AT5G40440.1	Symbols: ATMKK3, MKK3 | mitogen-activated protein kinase kinase 3 | chr5:16182149-16184513 FORWARD LENGTH=520
MD16G1110900	AT3G59140.1	Symbols: ATMRP14, MRP14, ABCC10 | multidrug resistance-associated protein 14 | chr3:21863519-21868701 REVERSE LENGTH=1453
MD02G1269700	AT3G11440.1	Symbols: ATMYB65, MYB65 | myb domain protein 65 | chr3:3603056-3604929 FORWARD LENGTH=553
MD15G1391300	AT3G11440.1	Symbols: ATMYB65, MYB65 | myb domain protein 65 | chr3:3603056-3604929 FORWARD LENGTH=553
MD03G1077800	AT3G46970.1	Symbols: ATPHS2, PHS2 | alpha-glucan phosphorylase 2 | chr3:17301625-17306111 REVERSE LENGTH=841
MD05G1167500	AT3G46970.1	Symbols: ATPHS2, PHS2 | alpha-glucan phosphorylase 2 | chr3:17301625-17306111 REVERSE LENGTH=841
MD11G1082200	AT3G46970.1	Symbols: ATPHS2, PHS2 | alpha-glucan phosphorylase 2 | chr3:17301625-17306111 REVERSE LENGTH=841
MD05G1068800	AT3G18830.1	Symbols: ATPLT5, PMT5, ATPMT5 | polyol/monosaccharide transporter 5 | chr3:6489000-6491209 REVERSE LENGTH=539
MD04G1197700	AT1G09155.1	Symbols: AtPP2-B15, PP2-B15 | phloem protein 2-B15 | chr1:2949831-2950842 REVERSE LENGTH=289
MD09G1292300	AT1G75250.2	Symbols: ATRL6, RSM3, RL6 | RAD-like 6 | chr1:28244463-28245453 REVERSE LENGTH=97
MD17G1283900	AT1G75250.1	Symbols: ATRL6, RSM3, RL6 | RAD-like 6 | chr1:28245073-28245453 REVERSE LENGTH=126
MD05G1178100	AT5G48850.1	Symbols: ATSDI1 | Tetratricopeptide repeat (TPR)-like superfamily protein | chr5:19805576-19807699 REVERSE LENGTH=306
MD10G1166300	AT5G48850.1	Symbols: ATSDI1 | Tetratricopeptide repeat (TPR)-like superfamily protein | chr5:19805576-19807699 REVERSE LENGTH=306
MD01G1111200	AT5G60410.1	Symbols: ATSIZ1, SIZ1 | DNA-binding protein with MIZ/SP-RING zinc finger, PHD-finger and SAP domain | chr5:24295226-24300671 FORWARD LENGTH=873
MD07G1177400	AT5G60410.1	Symbols: ATSIZ1, SIZ1 | DNA-binding protein with MIZ/SP-RING zinc finger, PHD-finger and SAP domain | chr5:24295226-24300671 FORWARD LENGTH=873
MD03G1112700	AT5G60410.5	Symbols: ATSIZ1, SIZ1 | DNA-binding protein with MIZ/SP-RING zinc finger, PHD-finger and SAP domain | chr5:24295226-24300792 FORWARD LENGTH=885
MD11G1131700	AT5G60410.5	Symbols: ATSIZ1, SIZ1 | DNA-binding protein with MIZ/SP-RING zinc finger, PHD-finger and SAP domain | chr5:24295226-24300792 FORWARD LENGTH=885
MD09G1030000	AT5G14640.1	Symbols: ATSK13, SK13 | shaggy-like kinase 13 | chr5:4719350-4721772 REVERSE LENGTH=410
MD10G1002400	AT1G04920.1	Symbols: ATSPS3F, SPS3F | sucrose phosphate synthase 3F | chr1:1391674-1395756 REVERSE LENGTH=1062
MD05G1006400	AT4G10120.2	Symbols: ATSPS4F | Sucrose-phosphate synthase family protein | chr4:6315033-6319785 FORWARD LENGTH=1050
MD10G1002300	AT4G10120.2	Symbols: ATSPS4F | Sucrose-phosphate synthase family protein | chr4:6315033-6319785 FORWARD LENGTH=1050
MD10G1002500	AT4G10120.2	Symbols: ATSPS4F | Sucrose-phosphate synthase family protein | chr4:6315033-6319785 FORWARD LENGTH=1050
MD03G1056300	AT5G37055.1	Symbols: ATSWC6, SEF | HIT-type Zinc finger family protein | chr5:14641634-14642387 REVERSE LENGTH=171
MD11G1057500	AT5G37055.1	Symbols: ATSWC6, SEF | HIT-type Zinc finger family protein | chr5:14641634-14642387 REVERSE LENGTH=171
MD06G1137800	AT2G47620.1	Symbols: ATSWI3A, CHB1, SWI3A | SWITCH/sucrose nonfermenting 3A | chr2:19532034-19534251 FORWARD LENGTH=512
MD14G1152600	AT2G47620.1	Symbols: ATSWI3A, CHB1, SWI3A | SWITCH/sucrose nonfermenting 3A | chr2:19532034-19534251 FORWARD LENGTH=512
MD00G1206800	AT2G33610.1	Symbols: ATSWI3B, CHB2, SWI3B | switch subunit 3 | chr2:14229023-14231149 FORWARD LENGTH=469
MD05G1344100	AT2G33610.1	Symbols: ATSWI3B, CHB2, SWI3B | switch subunit 3 | chr2:14229023-14231149 FORWARD LENGTH=469
MD10G1320100	AT2G33610.1	Symbols: ATSWI3B, CHB2, SWI3B | switch subunit 3 | chr2:14229023-14231149 FORWARD LENGTH=469
MD00G1030000	AT1G21700.1	Symbols: ATSWI3C, CHB4, SWI3C | SWITCH/sucrose nonfermenting 3C | chr1:7620156-7623978 REVERSE LENGTH=807
MD00G1041900	AT1G21700.1	Symbols: ATSWI3C, CHB4, SWI3C | SWITCH/sucrose nonfermenting 3C | chr1:7620156-7623978 REVERSE LENGTH=807
MD17G1002500	AT3G27010.1	Symbols: AT-TCP20, PCF1, TCP20, ATTCP20 | TEOSINTE BRANCHED 1, cycloidea, PCF (TCP)-domain family protein 20 | chr3:9957810-9958754 REVERSE LENGTH=314
MD09G1008300	AT3G27010.1	Symbols: AT-TCP20, PCF1, TCP20, ATTCP20 | TEOSINTE BRANCHED 1, cycloidea, PCF (TCP)-domain family protein 20 | chr3:9957810-9958754 REVERSE LENGTH=314
MD10G1270400	AT1G78580.1	Symbols: ATTPS1, TPS1 | trehalose-6-phosphate synthase | chr1:29552495-29557482 REVERSE LENGTH=942
MD03G1248500	AT1G78580.1	Symbols: ATTPS1, TPS1 | trehalose-6-phosphate synthase | chr1:29552495-29557482 REVERSE LENGTH=942
MD03G1249500	AT1G78580.1	Symbols: ATTPS1, TPS1 | trehalose-6-phosphate synthase | chr1:29552495-29557482 REVERSE LENGTH=942
MD03G1250300	AT1G78580.1	Symbols: ATTPS1, TPS1 | trehalose-6-phosphate synthase | chr1:29552495-29557482 REVERSE LENGTH=942
MD11G1270400	AT1G78580.1	Symbols: ATTPS1, TPS1 | trehalose-6-phosphate synthase | chr1:29552495-29557482 REVERSE LENGTH=942
MD06G1002000	AT1G27650.1	Symbols: ATU2AF35A | U2 snRNP auxiliary factor small subunit, putative | chr1:9615152-9616042 FORWARD LENGTH=296
MD03G1134200	AT5G42820.1	Symbols: ATU2AF35B, U2AF35B | Zinc finger C-x8-C-x5-C-x3-H type family protein | chr5:17170445-17171296 REVERSE LENGTH=283
MD11G1156400	AT5G42820.1	Symbols: ATU2AF35B, U2AF35B | Zinc finger C-x8-C-x5-C-x3-H type family protein | chr5:17170445-17171296 REVERSE LENGTH=283
MD13G1278800	AT2G31650.1	Symbols: ATX1, SDG27 | homologue of trithorax | chr2:13455448-13462181 REVERSE LENGTH=1062
MD04G1028600	AT1G05830.2	Symbols: ATX2 | trithorax-like protein 2 | chr1:1754452-1761225 FORWARD LENGTH=1083
MD13G1279000	AT1G05830.2	Symbols: ATX2 | trithorax-like protein 2 | chr1:1754452-1761225 FORWARD LENGTH=1083
MD04G1028500	AT1G05830.2	Symbols: ATX2 | trithorax-like protein 2 | chr1:1754452-1761225 FORWARD LENGTH=1083
MD02G1278400	AT5G42400.1	Symbols: ATXR7, SDG25 | SET domain protein 25 | chr5:16954469-16960671 REVERSE LENGTH=1423
MD07G1046400	AT5G42400.1	Symbols: ATXR7, SDG25 | SET domain protein 25 | chr5:16954469-16960671 REVERSE LENGTH=1423
MD07G1046500	AT5G42400.1	Symbols: ATXR7, SDG25 | SET domain protein 25 | chr5:16954469-16960671 REVERSE LENGTH=1423
MD10G1306300	AT4G21350.1	Symbols: B80, PUB8 | plant U-box 8 | chr4:11356143-11357267 REVERSE LENGTH=374
MD09G1161200	AT3G21150.1	Symbols: BBX32 | B-box 32 | chr3:7412713-7413390 REVERSE LENGTH=225
MD17G1147000	AT3G21150.1	Symbols: BBX32 | B-box 32 | chr3:7412713-7413390 REVERSE LENGTH=225
MD14G1227400	AT1G73830.2	Symbols: BEE3 | BR enhanced expression 3 | chr1:27760027-27761346 FORWARD LENGTH=260
MD06G1217100	AT1G73830.1	Symbols: BEE3 | BR enhanced expression 3 | chr1:27760027-27761346 FORWARD LENGTH=261
MD02G1089700	AT5G20330.1	Symbols: BETAG4 | beta-1,3-glucanase 4 | chr5:6871620-6872657 FORWARD LENGTH=345
MD12G1083700	AT3G57270.1	Symbols: BG1 | beta-1,3-glucanase 1 | chr3:21191336-21193118 REVERSE LENGTH=340
MD12G1084100	AT3G57270.1	Symbols: BG1 | beta-1,3-glucanase 1 | chr3:21191336-21193118 REVERSE LENGTH=340
MD14G1079900	AT3G57240.1	Symbols: BG3 | beta-1,3-glucanase 3 | chr3:21181916-21183045 REVERSE LENGTH=341
MD15G1216300	AT5G20340.1	Symbols: BG5 | beta-1,3-glucanase 5 | chr5:6874787-6875851 FORWARD LENGTH=354
MD09G1103800	AT2G32290.1	Symbols: BMY5, BAM6 | beta-amylase 6 | chr2:13714643-13716906 REVERSE LENGTH=577
MD17G1091600	AT2G32290.1	Symbols: BMY5, BAM6 | beta-amylase 6 | chr2:13714643-13716906 REVERSE LENGTH=577
MD06G1211100	AT3G18550.1	Symbols: BRC1, TCP18, ATTCP18 | TCP family transcription factor | chr3:6383769-6385604 FORWARD LENGTH=433
MD14G1221800	AT1G68800.1	Symbols: BRC2, TCP12 | TCP domain protein 12 | chr1:25847306-25848471 REVERSE LENGTH=356
MD01G1014200	AT4G39400.1	Symbols: BRI1, CBB2, DWF2, BIN1, ATBRI1 | Leucine-rich receptor-like protein kinase family protein | chr4:18324826-18328416 FORWARD LENGTH=1196
MD06G1115800	AT4G39400.1	Symbols: BRI1, CBB2, DWF2, BIN1, ATBRI1 | Leucine-rich receptor-like protein kinase family protein | chr4:18324826-18328416 FORWARD LENGTH=1196
MD06G1116100	AT4G39400.1	Symbols: BRI1, CBB2, DWF2, BIN1, ATBRI1 | Leucine-rich receptor-like protein kinase family protein | chr4:18324826-18328416 FORWARD LENGTH=1196
MD15G1336800	AT4G39400.1	Symbols: BRI1, CBB2, DWF2, BIN1, ATBRI1 | Leucine-rich receptor-like protein kinase family protein | chr4:18324826-18328416 FORWARD LENGTH=1196
MD13G1137100	AT3G17590.1	Symbols: BSH, CHE1 | transcription regulatory protein SNF5, putative (BSH) | chr3:6017313-6019591 REVERSE LENGTH=240
MD08G1035400	AT1G75080.2	Symbols: BZR1 | Brassinosteroid signalling positive regulator (BZR1) family protein | chr1:28185709-28187063 FORWARD LENGTH=336
MD15G1031900	AT1G75080.2	Symbols: BZR1 | Brassinosteroid signalling positive regulator (BZR1) family protein | chr1:28185709-28187063 FORWARD LENGTH=336
MD15G1267600	AT1G75080.2	Symbols: BZR1 | Brassinosteroid signalling positive regulator (BZR1) family protein | chr1:28185709-28187063 FORWARD LENGTH=336
MD10G1022000	AT3G01500.1	Symbols: CA1, ATBCA1, SABP3, ATSABP3 | carbonic anhydrase 1 | chr3:194853-196716 REVERSE LENGTH=270
MD10G1022400	AT3G01500.1	Symbols: CA1, ATBCA1, SABP3, ATSABP3 | carbonic anhydrase 1 | chr3:194853-196716 REVERSE LENGTH=270
MD10G1022200	AT5G14740.2	Symbols: CA2, CA18, BETA CA2 | carbonic anhydrase 2 | chr5:4760536-4762382 FORWARD LENGTH=259
MD03G1163500	AT2G27030.3	Symbols: CAM5 | calmodulin 5 | chr2:11532069-11534176 FORWARD LENGTH=181
MD11G1183900	AT2G27030.3	Symbols: CAM5 | calmodulin 5 | chr2:11532069-11534176 FORWARD LENGTH=181
MD12G1111300	AT3G43810.1	Symbols: CAM7 | calmodulin 7 | chr3:15664619-15666355 REVERSE LENGTH=149
MD14G1092700	AT3G43810.1	Symbols: CAM7 | calmodulin 7 | chr3:15664619-15666355 REVERSE LENGTH=149
MD14G1241000	AT3G43810.1	Symbols: CAM7 | calmodulin 7 | chr3:15664619-15666355 REVERSE LENGTH=149
MD04G1067800	AT5G51990.1	Symbols: CBF4, DREB1D | C-repeat-binding factor 4 | chr5:21117113-21117787 REVERSE LENGTH=224
MD00G1125100	AT5G39660.2	Symbols: CDF2 | cycling DOF factor 2 | chr5:15878920-15880712 FORWARD LENGTH=457
MD16G1071400	AT5G39660.2	Symbols: CDF2 | cycling DOF factor 2 | chr5:15878920-15880712 FORWARD LENGTH=457
MD13G1070600	AT5G39660.2	Symbols: CDF2 | cycling DOF factor 2 | chr5:15878920-15880712 FORWARD LENGTH=457
MD06G1194500	AT3G47500.1	Symbols: CDF3 | cycling DOF factor 3 | chr3:17504276-17505964 REVERSE LENGTH=448
MD14G1201600	AT3G47500.1	Symbols: CDF3 | cycling DOF factor 3 | chr3:17504276-17505964 REVERSE LENGTH=448
MD04G1225600	AT5G33340.1	Symbols: CDR1 | Eukaryotic aspartyl protease family protein | chr5:12594474-12595787 FORWARD LENGTH=437
MD05G1189500	AT4G39350.1	Symbols: CESA2, ATH-A, ATCESA2 | cellulose synthase A2 | chr4:18297078-18301890 FORWARD LENGTH=1084
MD00G1061000	AT5G44030.1	Symbols: CESA4, IRX5, NWS2 | cellulose synthase A4 | chr5:17714713-17719564 FORWARD LENGTH=1049
MD00G1061100	AT5G44030.1	Symbols: CESA4, IRX5, NWS2 | cellulose synthase A4 | chr5:17714713-17719564 FORWARD LENGTH=1049
MD05G1296600	AT4G18780.1	Symbols: CESA8, IRX1, ATCESA8, LEW2 | cellulose synthase family protein | chr4:10312846-10316719 REVERSE LENGTH=985
MD10G1276500	AT4G18780.1	Symbols: CESA8, IRX1, ATCESA8, LEW2 | cellulose synthase family protein | chr4:10312846-10316719 REVERSE LENGTH=985
MD02G1078700	AT4G26150.1	Symbols: CGA1, GATA22, GNL | cytokinin-responsive gata factor 1 | chr4:13253210-13254659 FORWARD LENGTH=352
MD08G1061600	AT4G26150.1	Symbols: CGA1, GATA22, GNL | cytokinin-responsive gata factor 1 | chr4:13253210-13254659 FORWARD LENGTH=352
MD15G1060100	AT4G26150.1	Symbols: CGA1, GATA22, GNL | cytokinin-responsive gata factor 1 | chr4:13253210-13254659 FORWARD LENGTH=352
MD15G1206700	AT4G26150.1	Symbols: CGA1, GATA22, GNL | cytokinin-responsive gata factor 1 | chr4:13253210-13254659 FORWARD LENGTH=352
MD09G1011600	AT5G14170.1	Symbols: CHC1 | SWIB/MDM2 domain superfamily protein | chr5:4568696-4570444 REVERSE LENGTH=534
MD17G1012300	AT5G14170.1	Symbols: CHC1 | SWIB/MDM2 domain superfamily protein | chr5:4568696-4570444 REVERSE LENGTH=534
MD01G1065800	AT2G46020.2	Symbols: CHR2, ATBRM, BRM, CHA2 | transcription regulatory protein SNF2, putative | chr2:18923304-18931769 FORWARD LENGTH=2193
MD07G1134800	AT2G46020.2	Symbols: CHR2, ATBRM, BRM, CHA2 | transcription regulatory protein SNF2, putative | chr2:18923304-18931769 FORWARD LENGTH=2193
MD05G1065100	AT4G34530.1	Symbols: CIB1 | cryptochrome-interacting basic-helix-loop-helix 1 | chr4:16498466-16499946 FORWARD LENGTH=335
MD10G1074000	AT4G34530.1	Symbols: CIB1 | cryptochrome-interacting basic-helix-loop-helix 1 | chr4:16498466-16499946 FORWARD LENGTH=335
MD04G1054100	AT5G47080.2	Symbols: CKB1 | casein kinase II beta chain 1 | chr5:19125231-19126397 REVERSE LENGTH=256
MD06G1044800	AT2G44680.2	Symbols: CKB4 | casein kinase II beta subunit 4 | chr2:18426898-18428166 REVERSE LENGTH=282
MD02G1221400	AT2G44680.1	Symbols: CKB4 | casein kinase II beta subunit 4 | chr2:18426898-18428166 REVERSE LENGTH=283
MD07G1094900	AT2G44680.1	Symbols: CKB4 | casein kinase II beta subunit 4 | chr2:18426898-18428166 REVERSE LENGTH=283
MD02G1175000	AT2G23380.1	Symbols: CLF, ICU1, SDG1, SET1 | SET domain-containing protein | chr2:9955570-9960117 FORWARD LENGTH=902
MD15G1285900	AT2G23380.1	Symbols: CLF, ICU1, SDG1, SET1 | SET domain-containing protein | chr2:9955570-9960117 FORWARD LENGTH=902
MD02G1174900	AT2G23380.1	Symbols: CLF, ICU1, SDG1, SET1 | SET domain-containing protein | chr2:9955570-9960117 FORWARD LENGTH=902
MD06G1203800	AT5G15630.1	Symbols: COBL4, IRX6 | COBRA-like extracellular glycosyl-phosphatidyl inositol-anchored protein family | chr5:5084842-5086545 FORWARD LENGTH=431
MD09G1072900	AT5G15630.1	Symbols: COBL4, IRX6 | COBRA-like extracellular glycosyl-phosphatidyl inositol-anchored protein family | chr5:5084842-5086545 FORWARD LENGTH=431
MD17G1064300	AT5G15630.1	Symbols: COBL4, IRX6 | COBRA-like extracellular glycosyl-phosphatidyl inositol-anchored protein family | chr5:5084842-5086545 FORWARD LENGTH=431
MD14G1214900	AT5G15630.1	Symbols: COBL4, IRX6 | COBRA-like extracellular glycosyl-phosphatidyl inositol-anchored protein family | chr5:5084842-5086545 FORWARD LENGTH=431
MD09G1079200	AT3G02380.1	Symbols: COL2, ATCOL2 | CONSTANS-like 2 | chr3:487438-488624 REVERSE LENGTH=347
MD17G1069600	AT3G02380.1	Symbols: COL2, ATCOL2 | CONSTANS-like 2 | chr3:487438-488624 REVERSE LENGTH=347
MD09G1131800	AT3G07650.4	Symbols: COL9 | CONSTANS-like 9 | chr3:2442494-2443901 FORWARD LENGTH=372
MD17G1119500	AT3G07650.4	Symbols: COL9 | CONSTANS-like 9 | chr3:2442494-2443901 FORWARD LENGTH=372
MD10G1328500	AT2G32950.1	Symbols: COP1, ATCOP1, DET340, FUS1, EMB168 | Transducin/WD40 repeat-like superfamily protein | chr2:13978000-13983282 FORWARD LENGTH=675
MD16G1272200	AT2G32950.1	Symbols: COP1, ATCOP1, DET340, FUS1, EMB168 | Transducin/WD40 repeat-like superfamily protein | chr2:13978000-13983282 FORWARD LENGTH=675
MD06G1037700	AT2G32950.1	Symbols: COP1, ATCOP1, DET340, FUS1, EMB168 | Transducin/WD40 repeat-like superfamily protein | chr2:13978000-13983282 FORWARD LENGTH=675
MD01G1060600	AT4G00450.1	Symbols: CRP, CCT | RNA polymerase II transcription mediators | chr4:202425-210666 FORWARD LENGTH=2253
MD07G1137100	AT4G00450.1	Symbols: CRP, CCT | RNA polymerase II transcription mediators | chr4:202425-210666 FORWARD LENGTH=2253
MD00G1201600	AT4G08920.1	Symbols: CRY1, BLU1, HY4, OOP2, ATCRY1 | cryptochrome 1 | chr4:5724260-5726905 FORWARD LENGTH=681
MD15G1369900	AT4G08920.1	Symbols: CRY1, BLU1, HY4, OOP2, ATCRY1 | cryptochrome 1 | chr4:5724260-5726905 FORWARD LENGTH=681
MD13G1213600	AT1G04400.1	Symbols: CRY2, FHA, AT-PHH1, PHH1, ATCRY2 | cryptochrome 2 | chr1:1185719-1187901 REVERSE LENGTH=612
MD16G1217700	AT1G04400.1	Symbols: CRY2, FHA, AT-PHH1, PHH1, ATCRY2 | cryptochrome 2 | chr1:1185719-1187901 REVERSE LENGTH=612
MD16G1217800	AT1G04400.1	Symbols: CRY2, FHA, AT-PHH1, PHH1, ATCRY2 | cryptochrome 2 | chr1:1185719-1187901 REVERSE LENGTH=612
MD03G1128900	AT2G28190.1	Symbols: CSD2, CZSOD2 | copper/zinc superoxide dismutase 2 | chr2:12014548-12016303 FORWARD LENGTH=216
MD11G1148200	AT2G28190.1	Symbols: CSD2, CZSOD2 | copper/zinc superoxide dismutase 2 | chr2:12014548-12016303 FORWARD LENGTH=216
MD11G1148300	AT2G28190.1	Symbols: CSD2, CZSOD2 | copper/zinc superoxide dismutase 2 | chr2:12014548-12016303 FORWARD LENGTH=216
MD05G1283200	AT5G46210.1	Symbols: CUL4, ATCUL4 | cullin4 | chr5:18731569-18736653 REVERSE LENGTH=792
MD10G1261500	AT5G46210.1	Symbols: CUL4, ATCUL4 | cullin4 | chr5:18731569-18736653 REVERSE LENGTH=792
MD08G1064200	AT2G26170.1	Symbols: CYP711A1, MAX1 | cytochrome P450, family 711, subfamily A, polypeptide 1 | chr2:11140851-11143270 FORWARD LENGTH=522
MD15G1057500	AT2G26170.1	Symbols: CYP711A1, MAX1 | cytochrome P450, family 711, subfamily A, polypeptide 1 | chr2:11140851-11143270 FORWARD LENGTH=522
MD15G1057600	AT2G26170.1	Symbols: CYP711A1, MAX1 | cytochrome P450, family 711, subfamily A, polypeptide 1 | chr2:11140851-11143270 FORWARD LENGTH=522
MD09G1073300	AT3G30180.1	Symbols: CYP85A2, BR6OX2 | brassinosteroid-6-oxidase 2 | chr3:11810867-11813509 FORWARD LENGTH=465
MD17G1064800	AT3G30180.1	Symbols: CYP85A2, BR6OX2 | brassinosteroid-6-oxidase 2 | chr3:11810867-11813509 FORWARD LENGTH=465
MD08G1132100	AT4G31160.1	Symbols: DCAF1 | DDB1-CUL4 associated factor 1 | chr4:15145936-15152939 FORWARD LENGTH=1883
MD08G1134600	AT4G31160.1	Symbols: DCAF1 | DDB1-CUL4 associated factor 1 | chr4:15145936-15152939 FORWARD LENGTH=1883
MD15G1113300	AT4G31160.1	Symbols: DCAF1 | DDB1-CUL4 associated factor 1 | chr4:15145936-15152939 FORWARD LENGTH=1883
MD15G1157600	AT5G20320.1	Symbols: DCL4, ATDCL4 | dicer-like 4 | chr5:6859571-6869068 REVERSE LENGTH=1702
MD05G1276000	AT4G05420.1	Symbols: DDB1A | damaged DNA binding protein 1A | chr4:2746288-2752663 FORWARD LENGTH=1088
MD00G1109600	AT4G05420.1	Symbols: DDB1A | damaged DNA binding protein 1A | chr4:2746288-2752663 FORWARD LENGTH=1088
MD11G1075200	AT5G58760.1	Symbols: DDB2 | damaged DNA binding 2 | chr5:23730741-23733606 REVERSE LENGTH=557
MD06G1072200	AT1G12610.1	Symbols: DDF1 | Integrase-type DNA-binding superfamily protein | chr1:4290205-4290834 REVERSE LENGTH=209
MD02G1269900	AT4G10180.1	Symbols: DET1, FUS2, ATDET1 | light-mediated development protein 1 / deetiolated1 (DET1) | chr4:6346543-6349146 FORWARD LENGTH=543
MD04G1067900	AT4G25480.1	Symbols: DREB1A, CBF3, ATCBF3 | dehydration response element B1A | chr4:13018353-13019003 REVERSE LENGTH=216
MD06G1072300	AT4G25480.1	Symbols: DREB1A, CBF3, ATCBF3 | dehydration response element B1A | chr4:13018353-13019003 REVERSE LENGTH=216
MD04G1225500	AT2G30580.1	Symbols: DRIP2 | DREB2A-interacting protein 2 | chr2:13026444-13030363 FORWARD LENGTH=420
MD05G1204700	AT2G30580.1	Symbols: DRIP2 | DREB2A-interacting protein 2 | chr2:13026444-13030363 FORWARD LENGTH=420
MD10G1191800	AT2G30580.1	Symbols: DRIP2 | DREB2A-interacting protein 2 | chr2:13026444-13030363 FORWARD LENGTH=420
MD12G1242500	AT2G30580.1	Symbols: DRIP2 | DREB2A-interacting protein 2 | chr2:13026444-13030363 FORWARD LENGTH=420
MD06G1229900	AT1G18100.1	Symbols: E12A11, MFT | PEBP (phosphatidylethanolamine-binding protein) family protein | chr1:6228049-6230110 REVERSE LENGTH=173
MD05G1352300	AT4G22140.2	Symbols: EBS | PHD finger family protein / bromo-adjacent homology (BAH) domain-containing protein | chr4:11728093-11730230 REVERSE LENGTH=224
MD09G1112400	AT4G22140.2	Symbols: EBS | PHD finger family protein / bromo-adjacent homology (BAH) domain-containing protein | chr4:11728093-11730230 REVERSE LENGTH=224
MD10G1326300	AT4G22140.2	Symbols: EBS | PHD finger family protein / bromo-adjacent homology (BAH) domain-containing protein | chr4:11728093-11730230 REVERSE LENGTH=224
MD17G1102500	AT4G22140.2	Symbols: EBS | PHD finger family protein / bromo-adjacent homology (BAH) domain-containing protein | chr4:11728093-11730230 REVERSE LENGTH=224
MD03G1191000	AT5G55390.2	Symbols: EDM2 | ENHANCED DOWNY MILDEW 2 | chr5:22448152-22454414 REVERSE LENGTH=1297
MD11G1208000	AT5G55390.2	Symbols: EDM2 | ENHANCED DOWNY MILDEW 2 | chr5:22448152-22454414 REVERSE LENGTH=1297
MD08G1159600	AT1G77300.1	Symbols: EFS, SDG8, CCR1, ASHH2, LAZ2 | histone methyltransferases(H3-K4 specific);histone methyltransferases(H3-K36 specific) | chr1:29040160-29048810 REVERSE LENGTH=1805
MD15G1133700	AT1G77300.1	Symbols: EFS, SDG8, CCR1, ASHH2, LAZ2 | histone methyltransferases(H3-K4 specific);histone methyltransferases(H3-K36 specific) | chr1:29040160-29048810 REVERSE LENGTH=1805
MD08G1074100	AT2G25930.1	Symbols: ELF3, PYK20 | hydroxyproline-rich glycoprotein family protein | chr2:11059459-11063178 FORWARD LENGTH=695
MD08G1074200	AT2G25930.1	Symbols: ELF3, PYK20 | hydroxyproline-rich glycoprotein family protein | chr2:11059459-11063178 FORWARD LENGTH=695
MD15G1062000	AT2G25930.1	Symbols: ELF3, PYK20 | hydroxyproline-rich glycoprotein family protein | chr2:11059459-11063178 FORWARD LENGTH=695
MD01G1152700	AT2G40080.1	Symbols: ELF4 | Protein of unknown function (DUF1313) | chr2:16734545-16734880 REVERSE LENGTH=111
MD11G1074300	AT2G40080.1	Symbols: ELF4 | Protein of unknown function (DUF1313) | chr2:16734545-16734880 REVERSE LENGTH=111
MD09G1184400	AT1G17455.2	Symbols: ELF4-L4 | ELF4-like 4 | chr1:5997932-5998276 FORWARD LENGTH=114
MD02G1087400	AT1G17455.2	Symbols: ELF4-L4 | ELF4-like 4 | chr1:5997932-5998276 FORWARD LENGTH=114
MD15G1215000	AT1G17455.2	Symbols: ELF4-L4 | ELF4-like 4 | chr1:5997932-5998276 FORWARD LENGTH=114
MD06G1185300	AT5G62640.1	Symbols: ELF5 | proline-rich family protein | chr5:25149584-25152351 REVERSE LENGTH=520
MD01G1106000	AT5G04240.1	Symbols: ELF6 | Zinc finger (C2H2 type) family protein / transcription factor jumonji (jmj) family protein | chr5:1169544-1174638 FORWARD LENGTH=1340
MD07G1172400	AT5G04240.1	Symbols: ELF6 | Zinc finger (C2H2 type) family protein / transcription factor jumonji (jmj) family protein | chr5:1169544-1174638 FORWARD LENGTH=1340
MD09G1202900	AT1G79730.1	Symbols: ELF7 | hydroxyproline-rich glycoprotein family protein | chr1:30000743-30003969 REVERSE LENGTH=589
MD17G1184000	AT1G79730.1	Symbols: ELF7 | hydroxyproline-rich glycoprotein family protein | chr1:30000743-30003969 REVERSE LENGTH=589
MD02G1088500	AT2G06210.1	Symbols: ELF8, VIP6 | binding | chr2:2429108-2436588 REVERSE LENGTH=1091
MD15G1215900	AT2G06210.1	Symbols: ELF8, VIP6 | binding | chr2:2429108-2436588 REVERSE LENGTH=1091
MD00G1017100	AT5G16260.1	Symbols: ELF9 | RNA binding (RRM/RBD/RNP motifs) family protein | chr5:5311363-5315496 FORWARD LENGTH=519
MD12G1261400	AT5G16260.1	Symbols: ELF9 | RNA binding (RRM/RBD/RNP motifs) family protein | chr5:5311363-5315496 FORWARD LENGTH=519
MD03G1139200	AT1G08260.1	Symbols: EMB142, EMB2284, POL2A, TIL1, EMB529, ABO4, ESD7 | DNA polymerase epsilon catalytic subunit | chr1:2590944-2606892 FORWARD LENGTH=2161
MD11G1160700	AT1G08260.1	Symbols: EMB142, EMB2284, POL2A, TIL1, EMB529, ABO4, ESD7 | DNA polymerase epsilon catalytic subunit | chr1:2590944-2606892 FORWARD LENGTH=2161
MD09G1014700	AT2G03050.1	Symbols: EMB93, SOLDAT10 | Mitochondrial transcription termination factor family protein | chr2:900094-900945 REVERSE LENGTH=283
MD16G1071200	AT2G03050.1	Symbols: EMB93, SOLDAT10 | Mitochondrial transcription termination factor family protein | chr2:900094-900945 REVERSE LENGTH=283
MD08G1116300	AT5G11530.1	Symbols: EMF1 | embryonic flower 1 (EMF1) | chr5:3697140-3700930 FORWARD LENGTH=1096
MD15G1096000	AT5G11530.1	Symbols: EMF1 | embryonic flower 1 (EMF1) | chr5:3697140-3700930 FORWARD LENGTH=1096
MD15G1095900	AT5G11530.1	Symbols: EMF1 | embryonic flower 1 (EMF1) | chr5:3697140-3700930 FORWARD LENGTH=1096
MD11G1274400	AT5G51230.3	Symbols: EMF2, VEF2, CYR1, AtEMF2 | VEFS-Box of polycomb protein | chr5:20824153-20829344 FORWARD LENGTH=626
MD03G1252500	AT5G51230.1	Symbols: EMF2, VEF2, CYR1, AtEMF2 | VEFS-Box of polycomb protein | chr5:20824153-20829344 FORWARD LENGTH=631
MD11G1274700	AT5G51230.1	Symbols: EMF2, VEF2, CYR1, AtEMF2 | VEFS-Box of polycomb protein | chr5:20824153-20829344 FORWARD LENGTH=631
MD03G1169700	AT2G13540.1	Symbols: ENS, ABH1, CBP80, ATCBP80 | ARM repeat superfamily protein | chr2:5637053-5642813 FORWARD LENGTH=848
MD11G1186900	AT2G13540.1	Symbols: ENS, ABH1, CBP80, ATCBP80 | ARM repeat superfamily protein | chr2:5637053-5642813 FORWARD LENGTH=848
MD11G1196400	AT2G13540.1	Symbols: ENS, ABH1, CBP80, ATCBP80 | ARM repeat superfamily protein | chr2:5637053-5642813 FORWARD LENGTH=848
MD09G1034200	AT5G40280.1	Symbols: ERA1, ATFTB, WIG | Prenyltransferase family protein | chr5:16101391-16104783 FORWARD LENGTH=482
MD17G1034700	AT5G40280.1	Symbols: ERA1, ATFTB, WIG | Prenyltransferase family protein | chr5:16101391-16104783 FORWARD LENGTH=482
MD04G1228800	AT3G23240.1	Symbols: ERF1, ATERF1 | ethylene response factor 1 | chr3:8295705-8296361 FORWARD LENGTH=218
MD12G1246000	AT3G23240.1	Symbols: ERF1, ATERF1 | ethylene response factor 1 | chr3:8295705-8296361 FORWARD LENGTH=218
MD05G1030800	AT5G50080.1	Symbols: ERF110 | ethylene response factor 110 | chr5:20365948-20366835 FORWARD LENGTH=220
MD16G1167200	AT4G15880.1	Symbols: ESD4, ATESD4 | Cysteine proteinases superfamily protein | chr4:9012769-9015797 FORWARD LENGTH=489
MD13G1167800	AT4G15880.1	Symbols: ESD4, ATESD4 | Cysteine proteinases superfamily protein | chr4:9012769-9015797 FORWARD LENGTH=489
MD04G1153400	AT5G01400.1	Symbols: ESP4 | HEAT repeat-containing protein | chr5:162803-171072 REVERSE LENGTH=1467
MD04G1153500	AT5G01400.1	Symbols: ESP4 | HEAT repeat-containing protein | chr5:162803-171072 REVERSE LENGTH=1467
MD04G1153600	AT5G01400.1	Symbols: ESP4 | HEAT repeat-containing protein | chr5:162803-171072 REVERSE LENGTH=1467
MD12G1166800	AT5G01400.1	Symbols: ESP4 | HEAT repeat-containing protein | chr5:162803-171072 REVERSE LENGTH=1467
MD00G1179500	AT4G02020.1	Symbols: EZA1, SWN, SDG10 | SET domain-containing protein | chr4:886693-891743 FORWARD LENGTH=856
MD03G1294100	AT4G02020.1	Symbols: EZA1, SWN, SDG10 | SET domain-containing protein | chr4:886693-891743 FORWARD LENGTH=856
MD01G1002400	AT5G64630.2	Symbols: FAS2, NFB01, NFB1, MUB3.9 | Transducin/WD40 repeat-like superfamily protein | chr5:25833298-25836158 FORWARD LENGTH=487
MD15G1342300	AT5G64630.2	Symbols: FAS2, NFB01, NFB1, MUB3.9 | Transducin/WD40 repeat-like superfamily protein | chr5:25833298-25836158 FORWARD LENGTH=487
MD15G1342000	AT5G64630.3	Symbols: FAS2, NFB01, NFB1, MUB3.9 | Transducin/WD40 repeat-like superfamily protein | chr5:25833724-25836158 FORWARD LENGTH=428
MD13G1150500	AT4G16280.3	Symbols: FCA | RNA binding;abscisic acid binding | chr4:9208564-9214412 REVERSE LENGTH=533
MD16G1150700	AT4G16280.3	Symbols: FCA | RNA binding;abscisic acid binding | chr4:9208564-9214412 REVERSE LENGTH=533
MD15G1008300	AT4G35900.1	Symbols: FD, FD-1, atbzip14 | Basic-leucine zipper (bZIP) transcription factor family protein | chr4:17004746-17005952 FORWARD LENGTH=285
MD02G1125100	AT4G35900.1	Symbols: FD, FD-1, atbzip14 | Basic-leucine zipper (bZIP) transcription factor family protein | chr4:17004746-17005952 FORWARD LENGTH=285
MD15G1240800	AT4G35900.1	Symbols: FD, FD-1, atbzip14 | Basic-leucine zipper (bZIP) transcription factor family protein | chr4:17004746-17005952 FORWARD LENGTH=285
MD05G1311700	AT2G33835.1	Symbols: FES1 | Zinc finger C-x8-C-x5-C-x3-H type family protein | chr2:14312145-14314566 REVERSE LENGTH=587
MD10G1291300	AT2G33835.1	Symbols: FES1 | Zinc finger C-x8-C-x5-C-x3-H type family protein | chr2:14312145-14314566 REVERSE LENGTH=587
MD03G1211700	AT3G20740.1	Symbols: FIE, FIS3, FIE1 | Transducin/WD40 repeat-like superfamily protein | chr3:7249064-7252254 REVERSE LENGTH=369
MD11G1227100	AT3G20740.1	Symbols: FIE, FIS3, FIE1 | Transducin/WD40 repeat-like superfamily protein | chr3:7249064-7252254 REVERSE LENGTH=369
MD05G1118100	AT2G21070.3	Symbols: FIO1 | methyltransferases | chr2:9040940-9043500 FORWARD LENGTH=513
MD01G1103000	AT3G10390.1	Symbols: FLD | Flavin containing amine oxidoreductase family protein | chr3:3229293-3232345 FORWARD LENGTH=884
MD07G1169700	AT3G10390.1	Symbols: FLD | Flavin containing amine oxidoreductase family protein | chr3:3229293-3232345 FORWARD LENGTH=884
MD04G1227000	AT3G04610.1	Symbols: FLK | RNA-binding KH domain-containing protein | chr3:1250762-1254272 REVERSE LENGTH=577
MD12G1244000	AT3G04610.1	Symbols: FLK | RNA-binding KH domain-containing protein | chr3:1250762-1254272 REVERSE LENGTH=577
MD04G1045000	AT2G43410.4	Symbols: FPA | RNA binding | chr2:18026397-18030989 REVERSE LENGTH=901
MD13G1271200	AT2G43410.4	Symbols: FPA | RNA binding | chr2:18026397-18030989 REVERSE LENGTH=901
MD08G1131700	AT5G24860.1	Symbols: FPF1, ATFPF1 | flowering promoting factor 1 | chr5:8541822-8542154 FORWARD LENGTH=110
MD15G1109300	AT5G24860.1	Symbols: FPF1, ATFPF1 | flowering promoting factor 1 | chr5:8541822-8542154 FORWARD LENGTH=110
MD11G1205100	AT5G16320.1	Symbols: FRL1 | FRIGIDA like 1 | chr5:5344507-5345919 FORWARD LENGTH=470
MD05G1031400	AT4G38180.1	Symbols: FRS5 | FAR1-related sequence 5 | chr4:17906702-17909404 REVERSE LENGTH=788
MD12G1262000	AT1G65480.1	Symbols: FT | PEBP (phosphatidylethanolamine-binding protein) family protein | chr1:24331510-24333689 FORWARD LENGTH=175
MD03G1006100	AT3G13550.1	Symbols: FUS9, EMB144, COP10, CIN4 | Ubiquitin-conjugating enzyme family protein | chr3:4423569-4424797 REVERSE LENGTH=182
MD02G1079600	AT2G19520.1	Symbols: FVE, ACG1, MSI4, NFC4, NFC04, ATMSI4 | Transducin family protein / WD-40 repeat family protein | chr2:8456006-8459235 FORWARD LENGTH=507
MD09G1193500	AT2G19520.1	Symbols: FVE, ACG1, MSI4, NFC4, NFC04, ATMSI4 | Transducin family protein / WD-40 repeat family protein | chr2:8456006-8459235 FORWARD LENGTH=507
MD15G1207100	AT2G19520.1	Symbols: FVE, ACG1, MSI4, NFC4, NFC04, ATMSI4 | Transducin family protein / WD-40 repeat family protein | chr2:8456006-8459235 FORWARD LENGTH=507
MD02G1288700	AT5G13480.1	Symbols: FY | Transducin/WD40 repeat-like superfamily protein | chr5:4326638-4331557 REVERSE LENGTH=647
MD07G1038200	AT5G13480.1	Symbols: FY | Transducin/WD40 repeat-like superfamily protein | chr5:4326638-4331557 REVERSE LENGTH=647
MD01G1192100	AT5G51810.1	Symbols: GA20OX2, AT2353, ATGA20OX2 | gibberellin 20 oxidase 2 | chr5:21055389-21056746 REVERSE LENGTH=378
MD15G1088200	AT5G51810.1	Symbols: GA20OX2, AT2353, ATGA20OX2 | gibberellin 20 oxidase 2 | chr5:21055389-21056746 REVERSE LENGTH=378
MD00G1003600	AT5G51810.1	Symbols: GA20OX2, AT2353, ATGA20OX2 | gibberellin 20 oxidase 2 | chr5:21055389-21056746 REVERSE LENGTH=378
MD02G1263100	AT1G15550.1	Symbols: GA4, ATGA3OX1, GA3OX1 | gibberellin 3-oxidase 1 | chr1:5344569-5346078 REVERSE LENGTH=358
MD07G1054800	AT1G15550.1	Symbols: GA4, ATGA3OX1, GA3OX1 | gibberellin 3-oxidase 1 | chr1:5344569-5346078 REVERSE LENGTH=358
MD08G1138400	AT1G15550.1	Symbols: GA4, ATGA3OX1, GA3OX1 | gibberellin 3-oxidase 1 | chr1:5344569-5346078 REVERSE LENGTH=358
MD15G1116300	AT1G15550.1	Symbols: GA4, ATGA3OX1, GA3OX1 | gibberellin 3-oxidase 1 | chr1:5344569-5346078 REVERSE LENGTH=358
MD09G1217400	AT1G15550.1	Symbols: GA4, ATGA3OX1, GA3OX1 | gibberellin 3-oxidase 1 | chr1:5344569-5346078 REVERSE LENGTH=358
MD17G1199100	AT1G15550.1	Symbols: GA4, ATGA3OX1, GA3OX1 | gibberellin 3-oxidase 1 | chr1:5344569-5346078 REVERSE LENGTH=358
MD02G1263200	AT1G80340.1	Symbols: GA4H, ATGA3OX2, GA3OX2 | gibberellin 3-oxidase 2 | chr1:30200695-30202163 REVERSE LENGTH=347
MD02G1198000	AT4G25420.1	Symbols: GA5, GA20OX1, AT2301, ATGA20OX1 | 2-oxoglutarate (2OG) and Fe(II)-dependent oxygenase superfamily protein | chr4:12990982-12992409 REVERSE LENGTH=377
MD02G1039600	AT1G14920.1	Symbols: GAI, RGA2 | GRAS family transcription factor family protein | chr1:5149414-5151015 FORWARD LENGTH=533
MD15G1180500	AT1G14920.1	Symbols: GAI, RGA2 | GRAS family transcription factor family protein | chr1:5149414-5151015 FORWARD LENGTH=533
MD03G1212400	AT5G54690.1	Symbols: GAUT12, LGT6, IRX8 | galacturonosyltransferase 12 | chr5:22219435-22221769 REVERSE LENGTH=535
MD11G1227600	AT5G54690.1	Symbols: GAUT12, LGT6, IRX8 | galacturonosyltransferase 12 | chr5:22219435-22221769 REVERSE LENGTH=535
MD05G1033400	AT1G22770.1	Symbols: GI, FB | gigantea protein (GI) | chr1:8062398-8067447 FORWARD LENGTH=1173
MD10G1034200	AT1G22770.1	Symbols: GI, FB | gigantea protein (GI) | chr1:8062398-8067447 FORWARD LENGTH=1173
MD17G1231000	AT1G26480.1	Symbols: GRF12, GF14 IOTA | general regulatory factor 12 | chr1:9156573-9157845 REVERSE LENGTH=268
MD15G1373400	AT1G78300.1	Symbols: GRF2, 14-3-3OMEGA, GF14 OMEGA | general regulatory factor 2 | chr1:29461883-29463052 FORWARD LENGTH=259
MD08G1187400	AT1G78300.1	Symbols: GRF2, 14-3-3OMEGA, GF14 OMEGA | general regulatory factor 2 | chr1:29461883-29463052 FORWARD LENGTH=259
MD07G1096000	AT5G38480.1	Symbols: GRF3, RCI1 | general regulatory factor 3 | chr5:15410277-15411285 FORWARD LENGTH=255
MD17G1074900	AT5G38480.1	Symbols: GRF3, RCI1 | general regulatory factor 3 | chr5:15410277-15411285 FORWARD LENGTH=255
MD08G1193600	AT5G10450.1	Symbols: GRF6, AFT1, 14-3-3lambda | G-box regulating factor 6 | chr5:3284452-3286261 REVERSE LENGTH=248
MD15G1315300	AT5G65430.1	Symbols: GRF8, 14-3-3KAPPA, GF14 KAPPA | general regulatory factor 8 | chr5:26148546-26150255 REVERSE LENGTH=248
MD01G1037700	AT5G65430.2	Symbols: GRF8, GF14 KAPPA | general regulatory factor 8 | chr5:26148546-26150255 REVERSE LENGTH=246
MD00G1176300	AT2G42590.2	Symbols: GRF9, GF14 MU | general regulatory factor 9 | chr2:17732118-17733775 REVERSE LENGTH=262
MD09G1016100	AT3G27260.1	Symbols: GTE8 | global transcription factor group E8 | chr3:10068411-10072403 FORWARD LENGTH=813
MD17G1016600	AT3G27260.1	Symbols: GTE8 | global transcription factor group E8 | chr3:10068411-10072403 FORWARD LENGTH=813
MD03G1174600	AT5G12840.4	Symbols: HAP2A, ATHAP2A, NF-YA1 | nuclear factor Y, subunit A1 | chr5:4051147-4052961 REVERSE LENGTH=271
MD11G1192400	AT5G12840.3	Symbols: HAP2A, ATHAP2A, NF-YA1 | nuclear factor Y, subunit A1 | chr5:4051147-4052961 REVERSE LENGTH=272
MD09G1186200	AT1G72830.1	Symbols: HAP2C, ATHAP2C, NF-YA3 | nuclear factor Y, subunit A3 | chr1:27405699-27407088 REVERSE LENGTH=340
MD15G1213400	AT1G72830.1	Symbols: HAP2C, ATHAP2C, NF-YA3 | nuclear factor Y, subunit A3 | chr1:27405699-27407088 REVERSE LENGTH=340
MD02G1086200	AT1G72830.1	Symbols: HAP2C, ATHAP2C, NF-YA3 | nuclear factor Y, subunit A3 | chr1:27405699-27407088 REVERSE LENGTH=340
MD10G1208800	AT1G56170.2	Symbols: HAP5B, ATHAP5B, NF-YC2 | nuclear factor Y, subunit C2 | chr1:21025118-21025717 FORWARD LENGTH=199
MD05G1229600	AT1G56170.2	Symbols: HAP5B, ATHAP5B, NF-YC2 | nuclear factor Y, subunit C2 | chr1:21025118-21025717 FORWARD LENGTH=199
MD04G1207500	AT1G08970.2	Symbols: HAP5C, NF-YC9 | nuclear factor Y, subunit C9 | chr1:2883144-2883839 FORWARD LENGTH=231
MD12G1221800	AT1G08970.2	Symbols: HAP5C, NF-YC9 | nuclear factor Y, subunit C9 | chr1:2883144-2883839 FORWARD LENGTH=231
MD04G1060900	AT2G39810.1	Symbols: HOS1 | ubiquitin-protein ligases | chr2:16612941-16617802 FORWARD LENGTH=927
MD06G1054200	AT2G39810.1	Symbols: HOS1 | ubiquitin-protein ligases | chr2:16612941-16617802 FORWARD LENGTH=927
MD06G1054300	AT2G39810.1	Symbols: HOS1 | ubiquitin-protein ligases | chr2:16612941-16617802 FORWARD LENGTH=927
MD06G1054400	AT2G39810.1	Symbols: HOS1 | ubiquitin-protein ligases | chr2:16612941-16617802 FORWARD LENGTH=927
MD15G1075300	AT5G67320.1	Symbols: HOS15 | WD-40 repeat family protein | chr5:26857268-26860974 FORWARD LENGTH=613
MD13G1005600	AT5G23150.1	Symbols: HUA2 | Tudor/PWWP/MBT domain-containing protein | chr5:7786173-7792080 FORWARD LENGTH=1392
MD16G1002500	AT5G23150.1	Symbols: HUA2 | Tudor/PWWP/MBT domain-containing protein | chr5:7786173-7792080 FORWARD LENGTH=1392
MD02G1174100	AT5G67100.1	Symbols: ICU2 | DNA-directed DNA polymerases | chr5:26776994-26785104 FORWARD LENGTH=1524
MD02G1174200	AT5G67100.1	Symbols: ICU2 | DNA-directed DNA polymerases | chr5:26776994-26785104 FORWARD LENGTH=1524
MD02G1174400	AT5G67100.1	Symbols: ICU2 | DNA-directed DNA polymerases | chr5:26776994-26785104 FORWARD LENGTH=1524
MD15G1285400	AT5G67100.1	Symbols: ICU2 | DNA-directed DNA polymerases | chr5:26776994-26785104 FORWARD LENGTH=1524
MD15G1287400	AT5G67230.1	Symbols: IRX14-L, I14H | Nucleotide-diphospho-sugar transferases superfamily protein | chr5:26822506-26824181 FORWARD LENGTH=492
MD02G1005600	AT5G17420.1	Symbols: IRX3, CESA7, ATCESA7, MUR10 | Cellulose synthase family protein | chr5:5736859-5741407 REVERSE LENGTH=1026
MD05G1189700	AT5G17420.1	Symbols: IRX3, CESA7, ATCESA7, MUR10 | Cellulose synthase family protein | chr5:5736859-5741407 REVERSE LENGTH=1026
MD15G1150200	AT5G17420.1	Symbols: IRX3, CESA7, ATCESA7, MUR10 | Cellulose synthase family protein | chr5:5736859-5741407 REVERSE LENGTH=1026
MD15G1150300	AT5G17420.1	Symbols: IRX3, CESA7, ATCESA7, MUR10 | Cellulose synthase family protein | chr5:5736859-5741407 REVERSE LENGTH=1026
MD10G1241100	AT4G20400.1	Symbols: JMJ14, PKDM7B | JUMONJI 14 | chr4:11009004-11013588 FORWARD LENGTH=954
MD08G1027300	AT1G19640.1	Symbols: JMT | jasmonic acid carboxyl methyltransferase | chr1:6789166-6791708 REVERSE LENGTH=389
MD15G1023600	AT1G19640.1	Symbols: JMT | jasmonic acid carboxyl methyltransferase | chr1:6789166-6791708 REVERSE LENGTH=389
MD08G1027000	AT1G19640.1	Symbols: JMT | jasmonic acid carboxyl methyltransferase | chr1:6789166-6791708 REVERSE LENGTH=389
MD15G1023700	AT1G19640.1	Symbols: JMT | jasmonic acid carboxyl methyltransferase | chr1:6789166-6791708 REVERSE LENGTH=389
MD07G1188100	AT5G04530.1	Symbols: KCS19 | 3-ketoacyl-CoA synthase 19 | chr5:1292222-1293616 REVERSE LENGTH=464
MD01G1119300	AT5G04530.1	Symbols: KCS19 | 3-ketoacyl-CoA synthase 19 | chr5:1292222-1293616 REVERSE LENGTH=464
MD15G1062700	AT4G08150.1	Symbols: KNAT1, BP, BP1 | KNOTTED-like from Arabidopsis thaliana | chr4:5147969-5150610 REVERSE LENGTH=398
MD08G1075200	AT4G08150.1	Symbols: KNAT1, BP, BP1 | KNOTTED-like from Arabidopsis thaliana | chr4:5147969-5150610 REVERSE LENGTH=398
MD08G1075300	AT4G08150.1	Symbols: KNAT1, BP, BP1 | KNOTTED-like from Arabidopsis thaliana | chr4:5147969-5150610 REVERSE LENGTH=398
MD03G1284300	AT4G02560.2	Symbols: LD | Homeodomain-like superfamily protein | chr4:1123656-1128252 REVERSE LENGTH=953
MD11G1302000	AT4G02560.2	Symbols: LD | Homeodomain-like superfamily protein | chr4:1123656-1128252 REVERSE LENGTH=953
MD15G1003800	AT1G62830.1	Symbols: LDL1, SWP1, ATSWP1, ATLSD1, LSD1 | LSD1-like 1 | chr1:23264638-23267172 REVERSE LENGTH=844
MD08G1004400	AT1G62830.1	Symbols: LDL1, SWP1, ATSWP1, ATLSD1, LSD1 | LSD1-like 1 | chr1:23264638-23267172 REVERSE LENGTH=844
MD03G1220300	AT3G13682.1	Symbols: LDL2 | LSD1-like2 | chr3:4479193-4481509 REVERSE LENGTH=746
MD02G1192100	AT1G21970.1	Symbols: LEC1, EMB 212, EMB212, NF-YB9 | Histone superfamily protein | chr1:7727750-7729571 REVERSE LENGTH=238
MD06G1129500	AT5G61850.1	Symbols: LFY, LFY3 | floral meristem identity control protein LEAFY (LFY) | chr5:24844295-24846933 FORWARD LENGTH=420
MD14G1146700	AT5G61850.1	Symbols: LFY, LFY3 | floral meristem identity control protein LEAFY (LFY) | chr5:24844295-24846933 FORWARD LENGTH=420
MD03G1218900	AT5G54270.1	Symbols: LHCB3, LHCB3*1 | light-harvesting chlorophyll B-binding protein 3 | chr5:22038424-22039383 FORWARD LENGTH=265
MD11G1236900	AT5G54270.1	Symbols: LHCB3, LHCB3*1 | light-harvesting chlorophyll B-binding protein 3 | chr5:22038424-22039383 FORWARD LENGTH=265
MD10G1051100	AT1G02170.1	Symbols: LOL3, ATMCPB1, MCP1B, ATMC1, MC1 | metacaspase 1 | chr1:411883-413426 FORWARD LENGTH=367
MD13G1026600	AT1G23010.1	Symbols: LPR1 | Cupredoxin superfamily protein | chr1:8147353-8149580 FORWARD LENGTH=581
MD16G1029700	AT1G23010.1	Symbols: LPR1 | Cupredoxin superfamily protein | chr1:8147353-8149580 FORWARD LENGTH=581
MD13G1026500	AT1G71040.1	Symbols: LPR2 | Cupredoxin superfamily protein | chr1:26797201-26800224 REVERSE LENGTH=581
MD09G1032300	AT3G01510.1	Symbols: LSF1 | like SEX4 1 | chr3:198855-201682 REVERSE LENGTH=591
MD01G1099700	AT3G52200.1	Symbols: LTA3 | Dihydrolipoamide acetyltransferase, long form protein | chr3:19360317-19366091 FORWARD LENGTH=637
MD07G1166600	AT3G52200.1	Symbols: LTA3 | Dihydrolipoamide acetyltransferase, long form protein | chr3:19360317-19366091 FORWARD LENGTH=637
MD14G1031200	AT3G26640.1	Symbols: LWD2 | Transducin/WD40 repeat-like superfamily protein | chr3:9793276-9794316 FORWARD LENGTH=346
MD09G1035200	AT3G01460.1	Symbols: MBD9, ATMBD9 | methyl-CPG-binding domain 9 | chr3:173316-182038 FORWARD LENGTH=2176
MD17G1035500	AT3G01460.1	Symbols: MBD9, ATMBD9 | methyl-CPG-binding domain 9 | chr3:173316-182038 FORWARD LENGTH=2176
MD02G1011900	AT2G07690.1	Symbols: MCM5 | Minichromosome maintenance (MCM2/3/5) family protein | chr2:3523379-3527388 REVERSE LENGTH=727
MD15G1157500	AT2G07690.1	Symbols: MCM5 | Minichromosome maintenance (MCM2/3/5) family protein | chr2:3523379-3527388 REVERSE LENGTH=727
MD00G1097600	AT2G34880.1	Symbols: MEE27, PKDM7C | Transcription factor jumonji (jmj) family protein / zinc finger (C5HC2 type) family protein | chr2:14711880-14716634 REVERSE LENGTH=806
MD09G1103700	AT3G12770.1	Symbols: MEF22 | mitochondrial editing factor 22 | chr3:4057027-4059193 REVERSE LENGTH=694
MD14G1233600	AT3G18165.1	Symbols: MOS4 | modifier of snc1,4 | chr3:6223248-6225076 FORWARD LENGTH=253
MD02G1228600	AT5G58230.1	Symbols: MSI1, MEE70, ATMSI1 | Transducin/WD40 repeat-like superfamily protein | chr5:23556112-23557994 FORWARD LENGTH=424
MD07G1083900	AT5G58230.1	Symbols: MSI1, MEE70, ATMSI1 | Transducin/WD40 repeat-like superfamily protein | chr5:23556112-23557994 FORWARD LENGTH=424
MD11G1246800	AT3G15353.1	Symbols: MT3, ATMT3 | metallothionein 3 | chr3:5180825-5181325 REVERSE LENGTH=69
MD03G1227300	AT3G15353.1	Symbols: MT3, ATMT3 | metallothionein 3 | chr3:5180825-5181325 REVERSE LENGTH=69
MD03G1227500	AT3G15353.1	Symbols: MT3, ATMT3 | metallothionein 3 | chr3:5180825-5181325 REVERSE LENGTH=69
MD02G1085500	AT4G29840.1	Symbols: MTO2, TS | Pyridoxal-5&apos;-phosphate-dependent enzyme family protein | chr4:14599434-14601014 REVERSE LENGTH=526
MD15G1212700	AT4G29840.1	Symbols: MTO2, TS | Pyridoxal-5&apos;-phosphate-dependent enzyme family protein | chr4:14599434-14601014 REVERSE LENGTH=526
MD09G1109900	AT2G32460.2	Symbols: MYB101, ATMYB101, ATM1 | myb domain protein 101 | chr2:13782419-13784359 REVERSE LENGTH=478
MD07G1085000	AT5G06100.3	Symbols: MYB33, ATMYB33 | myb domain protein 33 | chr5:1838555-1840386 FORWARD LENGTH=520
MD06G1149000	AT5G63310.1	Symbols: NDPK2, NDPK1A, NDPK IA IA, NDPK IA, ATNDPK2 | nucleoside diphosphate kinase 2 | chr5:25372122-25373838 REVERSE LENGTH=231
MD09G1163800	AT5G63310.1	Symbols: NDPK2, NDPK1A, NDPK IA IA, NDPK IA, ATNDPK2 | nucleoside diphosphate kinase 2 | chr5:25372122-25373838 REVERSE LENGTH=231
MD14G1162900	AT5G63310.1	Symbols: NDPK2, NDPK1A, NDPK IA IA, NDPK IA, ATNDPK2 | nucleoside diphosphate kinase 2 | chr5:25372122-25373838 REVERSE LENGTH=231
MD12G1042100	AT5G06510.2	Symbols: NF-YA10 | nuclear factor Y, subunit A10 | chr5:1985439-1986591 FORWARD LENGTH=269
MD14G1041300	AT5G06510.2	Symbols: NF-YA10 | nuclear factor Y, subunit A10 | chr5:1985439-1986591 FORWARD LENGTH=269
MD05G1273300	AT1G30500.2	Symbols: NF-YA7 | nuclear factor Y, subunit A7 | chr1:10804736-10805896 REVERSE LENGTH=190
MD10G1253300	AT1G30500.2	Symbols: NF-YA7 | nuclear factor Y, subunit A7 | chr1:10804736-10805896 REVERSE LENGTH=190
MD04G1104700	AT3G53340.1	Symbols: NF-YB10 | nuclear factor Y, subunit B10 | chr3:19774667-19775991 REVERSE LENGTH=176
MD11G1164600	AT2G27470.1	Symbols: NF-YB11 | nuclear factor Y, subunit B11 | chr2:11745196-11746375 REVERSE LENGTH=275
MD06G1209300	AT5G23090.1	Symbols: NF-YB13 | nuclear factor Y, subunit B13 | chr5:7749391-7750203 FORWARD LENGTH=159
MD14G1219800	AT5G23090.1	Symbols: NF-YB13 | nuclear factor Y, subunit B13 | chr5:7749391-7750203 FORWARD LENGTH=159
MD03G1183400	AT4G14540.1	Symbols: NF-YB3 | nuclear factor Y, subunit B3 | chr4:8344663-8345148 FORWARD LENGTH=161
MD11G1200400	AT4G14540.1	Symbols: NF-YB3 | nuclear factor Y, subunit B3 | chr4:8344663-8345148 FORWARD LENGTH=161
MD04G1203300	AT1G09030.1	Symbols: NF-YB4 | nuclear factor Y, subunit B4 | chr1:2908611-2909030 REVERSE LENGTH=139
MD12G1217100	AT1G09030.1	Symbols: NF-YB4 | nuclear factor Y, subunit B4 | chr1:2908611-2909030 REVERSE LENGTH=139
MD13G1170200	AT2G47810.1	Symbols: NF-YB5 | nuclear factor Y, subunit B5 | chr2:19582938-19583420 REVERSE LENGTH=160
MD03G1283700	AT2G47810.1	Symbols: NF-YB5 | nuclear factor Y, subunit B5 | chr2:19582938-19583420 REVERSE LENGTH=160
MD11G1302500	AT2G47810.1	Symbols: NF-YB5 | nuclear factor Y, subunit B5 | chr2:19582938-19583420 REVERSE LENGTH=160
MD05G1361600	AT5G47670.1	Symbols: NF-YB6, L1L | nuclear factor Y, subunit B6 | chr5:19315061-19315975 FORWARD LENGTH=234
MD10G1339000	AT5G47670.2	Symbols: NF-YB6, L1L | nuclear factor Y, subunit B6 | chr5:19315358-19315975 FORWARD LENGTH=205
MD15G1134600	AT2G13570.1	Symbols: NF-YB7 | nuclear factor Y, subunit B7 | chr2:5655842-5656489 REVERSE LENGTH=215
MD01G1112400	AT2G37060.3	Symbols: NF-YB8 | nuclear factor Y, subunit B8 | chr2:15576336-15577660 FORWARD LENGTH=173
MD07G1180200	AT2G37060.3	Symbols: NF-YB8 | nuclear factor Y, subunit B8 | chr2:15576336-15577660 FORWARD LENGTH=173
MD12G1124800	AT2G37060.3	Symbols: NF-YB8 | nuclear factor Y, subunit B8 | chr2:15576336-15577660 FORWARD LENGTH=173
MD03G1114400	AT1G07980.1	Symbols: NF-YC10 | nuclear factor Y, subunit C10 | chr1:2473523-2474910 REVERSE LENGTH=206
MD02G1273400	AT3G12480.1	Symbols: NF-YC11 | nuclear factor Y, subunit C11 | chr3:3958065-3960278 FORWARD LENGTH=293
MD07G1042300	AT3G12480.1	Symbols: NF-YC11 | nuclear factor Y, subunit C11 | chr3:3958065-3960278 FORWARD LENGTH=293
MD16G1118400	AT5G43250.1	Symbols: NF-YC13 | nuclear factor Y, subunit C13 | chr5:17356174-17356566 REVERSE LENGTH=130
MD06G1141200	AT5G63470.2	Symbols: NF-YC4 | nuclear factor Y, subunit C4 | chr5:25416332-25417084 REVERSE LENGTH=250
MD14G1156400	AT5G63470.2	Symbols: NF-YC4 | nuclear factor Y, subunit C4 | chr5:25416332-25417084 REVERSE LENGTH=250
MD15G1198100	AT5G56550.1	Symbols: OXS3, ATOXS3 | oxidative stress 3 | chr5:22895847-22896502 REVERSE LENGTH=172
MD15G1199200	AT5G56550.1	Symbols: OXS3, ATOXS3 | oxidative stress 3 | chr5:22895847-22896502 REVERSE LENGTH=172
MD02G1067400	AT5G56550.1	Symbols: OXS3, ATOXS3 | oxidative stress 3 | chr5:22895847-22896502 REVERSE LENGTH=172
MD02G1128200	AT5G66140.1	Symbols: PAD2 | proteasome alpha subunit D2 | chr5:26437445-26438677 REVERSE LENGTH=250
MD15G1243400	AT5G66140.1	Symbols: PAD2 | proteasome alpha subunit D2 | chr5:26437445-26438677 REVERSE LENGTH=250
MD08G1028900	AT5G42790.1	Symbols: PAF1, ATPSM30, ARS5 | proteasome alpha subunit F1 | chr5:17159270-17160975 REVERSE LENGTH=278
MD15G1024400	AT5G42790.1	Symbols: PAF1, ATPSM30, ARS5 | proteasome alpha subunit F1 | chr5:17159270-17160975 REVERSE LENGTH=278
MD11G1131600	AT1G56450.1	Symbols: PBG1 | 20S proteasome beta subunit G1 | chr1:21141970-21144186 FORWARD LENGTH=246
MD09G1006900	AT5G13160.1	Symbols: PBS1 | Protein kinase superfamily protein | chr5:4176854-4179682 FORWARD LENGTH=456
MD02G1287400	AT4G04885.1	Symbols: PCFS4 | PCF11P-similar protein 4 | chr4:2472083-2475417 FORWARD LENGTH=808
MD05G1342300	AT4G04885.1	Symbols: PCFS4 | PCF11P-similar protein 4 | chr4:2472083-2475417 FORWARD LENGTH=808
MD10G1315900	AT4G04885.1	Symbols: PCFS4 | PCF11P-similar protein 4 | chr4:2472083-2475417 FORWARD LENGTH=808
MD01G1046200	AT4G37870.1	Symbols: PCK1, PEPCK | phosphoenolpyruvate carboxykinase 1 | chr4:17802974-17806332 REVERSE LENGTH=671
MD08G1207000	AT4G37870.1	Symbols: PCK1, PEPCK | phosphoenolpyruvate carboxykinase 1 | chr4:17802974-17806332 REVERSE LENGTH=671
MD15G1391200	AT4G37870.1	Symbols: PCK1, PEPCK | phosphoenolpyruvate carboxykinase 1 | chr4:17802974-17806332 REVERSE LENGTH=671
MD15G1405400	AT4G37870.1	Symbols: PCK1, PEPCK | phosphoenolpyruvate carboxykinase 1 | chr4:17802974-17806332 REVERSE LENGTH=671
MD03G1086800	AT3G46640.2	Symbols: PCL1 | Homeodomain-like superfamily protein | chr3:17183248-17184219 FORWARD LENGTH=323
MD13G1239500	AT4G26000.1	Symbols: PEP | RNA-binding KH domain-containing protein | chr4:13197280-13199539 FORWARD LENGTH=495
MD16G1248300	AT4G26000.1	Symbols: PEP | RNA-binding KH domain-containing protein | chr4:13197280-13199539 FORWARD LENGTH=495
MD16G1046800	AT1G25540.1	Symbols: PFT1 | phytochrome and flowering time regulatory protein (PFT1) | chr1:8969392-8974446 REVERSE LENGTH=836
MD16G1047200	AT1G25540.1	Symbols: PFT1 | phytochrome and flowering time regulatory protein (PFT1) | chr1:8969392-8974446 REVERSE LENGTH=836
MD13G1163700	AT1G02790.1	Symbols: PGA4 | polygalacturonase 4 | chr1:610681-612225 REVERSE LENGTH=422
MD09G1133500	AT3G22590.1	Symbols: PHP, CDC73 | PLANT HOMOLOGOUS TO PARAFIBROMIN | chr3:8003999-8005452 FORWARD LENGTH=415
MD13G1132600	AT3G22590.1	Symbols: PHP, CDC73 | PLANT HOMOLOGOUS TO PARAFIBROMIN | chr3:8003999-8005452 FORWARD LENGTH=415
MD13G1196100	AT3G22590.1	Symbols: PHP, CDC73 | PLANT HOMOLOGOUS TO PARAFIBROMIN | chr3:8003999-8005452 FORWARD LENGTH=415
MD16G1196600	AT3G22590.1	Symbols: PHP, CDC73 | PLANT HOMOLOGOUS TO PARAFIBROMIN | chr3:8003999-8005452 FORWARD LENGTH=415
MD04G1183900	AT1G09570.1	Symbols: PHYA, FHY2, FRE1, HY8 | phytochrome A | chr1:3095498-3099216 REVERSE LENGTH=1122
MD12G1197200	AT1G09570.1	Symbols: PHYA, FHY2, FRE1, HY8 | phytochrome A | chr1:3095498-3099216 REVERSE LENGTH=1122
MD16G1153800	AT2G18790.1	Symbols: PHYB, HY3, OOP1 | phytochrome B | chr2:8140079-8144151 FORWARD LENGTH=1172
MD13G1153400	AT2G18790.1	Symbols: PHYB, HY3, OOP1 | phytochrome B | chr2:8140079-8144151 FORWARD LENGTH=1172
MD09G1126400	AT5G35840.1	Symbols: PHYC | phytochrome C | chr5:14008049-14011619 FORWARD LENGTH=1111
MD17G1116300	AT5G35840.1	Symbols: PHYC | phytochrome C | chr5:14008049-14011619 FORWARD LENGTH=1111
MD17G1116500	AT5G35840.1	Symbols: PHYC | phytochrome C | chr5:14008049-14011619 FORWARD LENGTH=1111
MD17G1116600	AT5G35840.1	Symbols: PHYC | phytochrome C | chr5:14008049-14011619 FORWARD LENGTH=1111
MD17G1116700	AT5G35840.1	Symbols: PHYC | phytochrome C | chr5:14008049-14011619 FORWARD LENGTH=1111
MD05G1291600	AT4G18130.1	Symbols: PHYE | phytochrome E | chr4:10042312-10045948 REVERSE LENGTH=1112
MD10G1267600	AT4G18130.1	Symbols: PHYE | phytochrome E | chr4:10042312-10045948 REVERSE LENGTH=1112
MD10G1206600	AT3G12810.1	Symbols: PIE1, SRCAP, chr13 | SNF2 domain-containing protein / helicase domain-containing protein | chr3:4065636-4073992 FORWARD LENGTH=2055
MD04G1185100	AT1G09530.2	Symbols: PIF3, POC1, PAP3 | phytochrome interacting factor 3 | chr1:3077216-3079367 FORWARD LENGTH=524
MD12G1198900	AT1G09530.2	Symbols: PIF3, POC1, PAP3 | phytochrome interacting factor 3 | chr1:3077216-3079367 FORWARD LENGTH=524
MD12G1199000	AT1G09530.2	Symbols: PIF3, POC1, PAP3 | phytochrome interacting factor 3 | chr1:3077216-3079367 FORWARD LENGTH=524
MD09G1146000	AT2G43010.2	Symbols: PIF4, SRL2, AtPIF4 | phytochrome interacting factor 4 | chr2:17887003-17888823 FORWARD LENGTH=428
MD17G1132600	AT3G59060.4	Symbols: PIL6, PIF5 | phytochrome interacting factor 3-like 6 | chr3:21828189-21829895 REVERSE LENGTH=444
MD04G1047200	AT2G18040.1	Symbols: PIN1AT | peptidylprolyl cis/trans isomerase, NIMA-interacting 1 | chr2:7842346-7843537 FORWARD LENGTH=119
MD08G1077500	AT2G18040.1	Symbols: PIN1AT | peptidylprolyl cis/trans isomerase, NIMA-interacting 1 | chr2:7842346-7843537 FORWARD LENGTH=119
MD04G1229800	AT1G08620.2	Symbols: PKDM7D | Transcription factor jumonji (jmj) family protein / zinc finger (C5HC2 type) family protein | chr1:2737554-2743370 FORWARD LENGTH=1209
MD12G1246900	AT1G08620.2	Symbols: PKDM7D | Transcription factor jumonji (jmj) family protein / zinc finger (C5HC2 type) family protein | chr1:2737554-2743370 FORWARD LENGTH=1209
MD15G1112700	AT4G31120.2	Symbols: PRMT5 | SHK1 binding protein 1 | chr4:15132538-15136568 REVERSE LENGTH=584
MD01G1114400	AT5G02810.1	Symbols: PRR7, APRR7 | pseudo-response regulator 7 | chr5:638283-641461 REVERSE LENGTH=727
MD04G1113200	AT5G02810.1	Symbols: PRR7, APRR7 | pseudo-response regulator 7 | chr5:638283-641461 REVERSE LENGTH=727
MD07G1182300	AT5G02810.1	Symbols: PRR7, APRR7 | pseudo-response regulator 7 | chr5:638283-641461 REVERSE LENGTH=727
MD12G1128600	AT5G02810.1	Symbols: PRR7, APRR7 | pseudo-response regulator 7 | chr5:638283-641461 REVERSE LENGTH=727
MD03G1107900	AT2G28550.3	Symbols: RAP2.7 | related to AP2.7 | chr2:12226168-12228251 REVERSE LENGTH=464
MD11G1121200	AT2G28550.3	Symbols: RAP2.7 | related to AP2.7 | chr2:12226168-12228251 REVERSE LENGTH=464
MD01G1113400	AT2G28550.2	Symbols: RAP2.7, TOE1 | related to AP2.7 | chr2:12226444-12228251 REVERSE LENGTH=381
MD07G1180900	AT2G28550.2	Symbols: RAP2.7, TOE1 | related to AP2.7 | chr2:12226444-12228251 REVERSE LENGTH=381
MD13G1046100	AT1G13260.1	Symbols: RAV1, EDF4 | related to ABI3/VP1 1 | chr1:4542386-4543420 FORWARD LENGTH=344
MD09G1070900	AT1G68840.2	Symbols: RAV2, AtRAV2 | related to ABI3/VP1 2 | chr1:25880442-25881500 FORWARD LENGTH=352
MD09G1083900	AT1G68840.2	Symbols: RAV2, AtRAV2 | related to ABI3/VP1 2 | chr1:25880442-25881500 FORWARD LENGTH=352
MD09G1084000	AT1G68840.2	Symbols: RAV2, AtRAV2 | related to ABI3/VP1 2 | chr1:25880442-25881500 FORWARD LENGTH=352
MD09G1084100	AT1G68840.2	Symbols: RAV2, AtRAV2 | related to ABI3/VP1 2 | chr1:25880442-25881500 FORWARD LENGTH=352
MD03G1222700	AT4G27410.2	Symbols: RD26, ANAC072 | NAC (No Apical Meristem) domain transcriptional regulator superfamily protein | chr4:13707928-13709013 REVERSE LENGTH=297
MD06G1159300	AT3G48430.1	Symbols: REF6 | relative of early flowering 6 | chr3:17935609-17940456 FORWARD LENGTH=1360
MD14G1165600	AT3G48430.1	Symbols: REF6 | relative of early flowering 6 | chr3:17935609-17940456 FORWARD LENGTH=1360
MD13G1022100	AT2G01570.1	Symbols: RGA1, RGA | GRAS family transcription factor family protein | chr2:255581-257344 REVERSE LENGTH=587
MD16G1023300	AT2G01570.1	Symbols: RGA1, RGA | GRAS family transcription factor family protein | chr2:255581-257344 REVERSE LENGTH=587
MD17G1011100	AT1G66350.1	Symbols: RGL1, RGL | RGA-like 1 | chr1:24748327-24749862 FORWARD LENGTH=511
MD09G1007200	AT1G66350.1	Symbols: RGL1, RGL | RGA-like 1 | chr1:24748327-24749862 FORWARD LENGTH=511
MD09G1264800	AT3G03450.1	Symbols: RGL2 | RGA-like 2 | chr3:819636-821279 REVERSE LENGTH=547
MD17G1260700	AT3G03450.1	Symbols: RGL2 | RGA-like 2 | chr3:819636-821279 REVERSE LENGTH=547
MD17G1021400	AT3G01650.1	Symbols: RGLG1 | RING domain ligase1 | chr3:242734-245062 FORWARD LENGTH=489
MD09G1021400	AT5G14420.2	Symbols: RGLG2 | RING domain ligase2 | chr5:4648355-4650563 REVERSE LENGTH=468
MD13G1104400	AT5G14420.2	Symbols: RGLG2 | RING domain ligase2 | chr5:4648355-4650563 REVERSE LENGTH=468
MD02G1195900	AT5G20570.1	Symbols: ROC1, RBX1, HRT1, ATRBX1 | RING-box 1 | chr5:6956905-6958221 REVERSE LENGTH=118
MD02G1196400	AT5G20570.1	Symbols: ROC1, RBX1, HRT1, ATRBX1 | RING-box 1 | chr5:6956905-6958221 REVERSE LENGTH=118
MD07G1125100	AT5G20570.1	Symbols: ROC1, RBX1, HRT1, ATRBX1 | RING-box 1 | chr5:6956905-6958221 REVERSE LENGTH=118
MD05G1098900	AT4G33880.1	Symbols: RSL2 | ROOT HAIR DEFECTIVE 6-LIKE 2 | chr4:16239566-16241052 REVERSE LENGTH=352
MD03G1196200	AT3G20420.1	Symbols: RTL2, ATRTL2 | RNAse THREE-like protein 2 | chr3:7119371-7120895 REVERSE LENGTH=391
MD11G1212500	AT3G20420.1	Symbols: RTL2, ATRTL2 | RNAse THREE-like protein 2 | chr3:7119371-7120895 REVERSE LENGTH=391
MD09G1038500	AT5G14930.2	Symbols: SAG101 | senescence-associated gene 101 | chr5:4828754-4830769 FORWARD LENGTH=537
MD09G1038700	AT5G14930.2	Symbols: SAG101 | senescence-associated gene 101 | chr5:4828754-4830769 FORWARD LENGTH=537
MD09G1039000	AT5G14930.2	Symbols: SAG101 | senescence-associated gene 101 | chr5:4828754-4830769 FORWARD LENGTH=537
MD09G1039700	AT5G14930.2	Symbols: SAG101 | senescence-associated gene 101 | chr5:4828754-4830769 FORWARD LENGTH=537
MD09G1039800	AT5G14930.2	Symbols: SAG101 | senescence-associated gene 101 | chr5:4828754-4830769 FORWARD LENGTH=537
MD17G1039600	AT5G14930.2	Symbols: SAG101 | senescence-associated gene 101 | chr5:4828754-4830769 FORWARD LENGTH=537
MD17G1039700	AT5G14930.2	Symbols: SAG101 | senescence-associated gene 101 | chr5:4828754-4830769 FORWARD LENGTH=537
MD17G1039800	AT5G14930.2	Symbols: SAG101 | senescence-associated gene 101 | chr5:4828754-4830769 FORWARD LENGTH=537
MD17G1040000	AT5G14930.2	Symbols: SAG101 | senescence-associated gene 101 | chr5:4828754-4830769 FORWARD LENGTH=537
MD01G1008900	AT5G63980.1	Symbols: SAL1, ALX8, ATSAL1, HOS2, FRY1, RON1 | Inositol monophosphatase family protein | chr5:25609840-25611802 FORWARD LENGTH=407
MD02G1122400	AT4G35770.1	Symbols: SEN1, ATSEN1, DIN1 | Rhodanese/Cell cycle control phosphatase superfamily protein | chr4:16945073-16945983 FORWARD LENGTH=182
MD15G1236600	AT4G35770.1	Symbols: SEN1, ATSEN1, DIN1 | Rhodanese/Cell cycle control phosphatase superfamily protein | chr4:16945073-16945983 FORWARD LENGTH=182
MD06G1204100	AT5G15800.1	Symbols: SEP1, AGL2 | K-box region and MADS-box transcription factor family protein | chr5:5151594-5153767 REVERSE LENGTH=251
MD09G1009100	AT5G15800.1	Symbols: SEP1, AGL2 | K-box region and MADS-box transcription factor family protein | chr5:5151594-5153767 REVERSE LENGTH=251
MD06G1204300	AT3G02310.1	Symbols: SEP2, AGL4 | K-box region and MADS-box transcription factor family protein | chr3:464554-466687 REVERSE LENGTH=250
MD14G1215600	AT3G02310.1	Symbols: SEP2, AGL4 | K-box region and MADS-box transcription factor family protein | chr3:464554-466687 REVERSE LENGTH=250
MD16G1121800	AT1G24260.1	Symbols: SEP3, AGL9 | K-box region and MADS-box transcription factor family protein | chr1:8593790-8595862 REVERSE LENGTH=250
MD13G1121500	AT1G24260.1	Symbols: SEP3, AGL9 | K-box region and MADS-box transcription factor family protein | chr1:8593790-8595862 REVERSE LENGTH=250
MD10G1041100	AT2G03710.3	Symbols: SEP4, AGL3 | K-box region and MADS-box transcription factor family protein | chr2:1129622-1131242 FORWARD LENGTH=187
MD16G1121900	AT2G03710.3	Symbols: SEP4, AGL3 | K-box region and MADS-box transcription factor family protein | chr2:1129622-1131242 FORWARD LENGTH=187
MD16G1058600	AT2G03710.2	Symbols: SEP4, AGL3 | K-box region and MADS-box transcription factor family protein | chr2:1129622-1131628 FORWARD LENGTH=257
MD13G1059300	AT2G03710.1	Symbols: SEP4, AGL3 | K-box region and MADS-box transcription factor family protein | chr2:1129622-1131628 FORWARD LENGTH=258
MD05G1316200	AT4G04920.2	Symbols: SFR6 | sensitive to freezing 6 | chr4:2497931-2504996 FORWARD LENGTH=1267
MD10G1296700	AT4G04920.2	Symbols: SFR6 | sensitive to freezing 6 | chr4:2497931-2504996 FORWARD LENGTH=1267
MD05G1315300	AT4G04920.2	Symbols: SFR6 | sensitive to freezing 6 | chr4:2497931-2504996 FORWARD LENGTH=1267
MD09G1155200	AT3G58780.1	Symbols: SHP1, AGL1 | K-box region and MADS-box transcription factor family protein | chr3:21739150-21741766 FORWARD LENGTH=248
MD17G1141300	AT3G58780.1	Symbols: SHP1, AGL1 | K-box region and MADS-box transcription factor family protein | chr3:21739150-21741766 FORWARD LENGTH=248
MD08G1132700	AT4G31120.1	Symbols: SKB1, ATPRMT5 | SHK1 binding protein 1 | chr4:15132185-15136568 REVERSE LENGTH=642
MD15G1112100	AT4G31120.1	Symbols: SKB1, ATPRMT5 | SHK1 binding protein 1 | chr4:15132185-15136568 REVERSE LENGTH=642
MD15G1112600	AT4G31120.1	Symbols: SKB1, ATPRMT5 | SHK1 binding protein 1 | chr4:15132185-15136568 REVERSE LENGTH=642
MD09G1006100	AT3G26900.3	Symbols: SKL1, ATSKL1 | shikimate kinase like 1 | chr3:9912314-9914424 REVERSE LENGTH=280
MD17G1010100	AT3G26900.3	Symbols: SKL1, ATSKL1 | shikimate kinase like 1 | chr3:9912314-9914424 REVERSE LENGTH=280
MD16G1152100	AT5G49010.2	Symbols: SLD5 | DNA replication protein-related | chr5:19866464-19867762 FORWARD LENGTH=191
MD13G1151200	AT5G49010.1	Symbols: SLD5 | DNA replication protein-related | chr5:19866464-19868074 FORWARD LENGTH=220
MD15G1075800	AT4G24210.1	Symbols: SLY1 | F-box family protein | chr4:12563658-12564113 FORWARD LENGTH=151
MD08G1091700	AT4G24210.1	Symbols: SLY1 | F-box family protein | chr4:12563658-12564113 FORWARD LENGTH=151
MD09G1123900	AT5G48170.1	Symbols: SLY2 | F-box family protein | chr5:19532729-19533202 REVERSE LENGTH=157
MD17G1114700	AT5G48170.1	Symbols: SLY2 | F-box family protein | chr5:19532729-19533202 REVERSE LENGTH=157
MD01G1076400	AT2G46340.1	Symbols: SPA1 | SPA (suppressor of phyA-105) protein family | chr2:19022572-19026821 REVERSE LENGTH=1029
MD07G1145300	AT2G46340.1	Symbols: SPA1 | SPA (suppressor of phyA-105) protein family | chr2:19022572-19026821 REVERSE LENGTH=1029
MD06G1101400	AT4G11110.1	Symbols: SPA2 | SPA1-related 2 | chr4:6772163-6776675 FORWARD LENGTH=1036
MD14G1121100	AT4G11110.1	Symbols: SPA2 | SPA1-related 2 | chr4:6772163-6776675 FORWARD LENGTH=1036
MD11G1247500	AT3G15354.1	Symbols: SPA3 | SPA1-related 3 | chr3:5169327-5172480 REVERSE LENGTH=837
MD03G1228100	AT3G15354.1	Symbols: SPA3 | SPA1-related 3 | chr3:5169327-5172480 REVERSE LENGTH=837
MD09G1008900	AT5G50570.2	Symbols: SPL13A, SPL13 | Squamosa promoter-binding protein-like (SBP domain) transcription factor family protein | chr5:20582555-20583791 REVERSE LENGTH=359
MD12G1060000	AT3G57920.1	Symbols: SPL15 | squamosa promoter binding protein-like 15 | chr3:21444450-21445852 REVERSE LENGTH=354
MD09G1244200	AT1G53160.1	Symbols: SPL4 | squamosa promoter binding protein-like 4 | chr1:19806478-19807080 FORWARD LENGTH=174
MD17G1236000	AT1G53160.1	Symbols: SPL4 | squamosa promoter binding protein-like 4 | chr1:19806478-19807080 FORWARD LENGTH=174
MD05G1312300	AT3G15270.1	Symbols: SPL5 | squamosa promoter binding protein-like 5 | chr3:5140624-5141256 REVERSE LENGTH=181
MD10G1291800	AT3G15270.1	Symbols: SPL5 | squamosa promoter binding protein-like 5 | chr3:5140624-5141256 REVERSE LENGTH=181
MD03G1230600	AT3G15270.1	Symbols: SPL5 | squamosa promoter binding protein-like 5 | chr3:5140624-5141256 REVERSE LENGTH=181
MD11G1251800	AT3G15270.1	Symbols: SPL5 | squamosa promoter binding protein-like 5 | chr3:5140624-5141256 REVERSE LENGTH=181
MD12G1060200	AT2G42200.1	Symbols: SPL9, AtSPL9 | squamosa promoter binding protein-like 9 | chr2:17587601-17589451 FORWARD LENGTH=375
MD14G1060200	AT2G42200.1	Symbols: SPL9, AtSPL9 | squamosa promoter binding protein-like 9 | chr2:17587601-17589451 FORWARD LENGTH=375
MD12G1030800	AT3G11540.1	Symbols: SPY | Tetratricopeptide repeat (TPR)-like superfamily protein | chr3:3632842-3637547 FORWARD LENGTH=914
MD14G1031300	AT3G11540.1	Symbols: SPY | Tetratricopeptide repeat (TPR)-like superfamily protein | chr3:3632842-3637547 FORWARD LENGTH=914
MD06G1173800	AT5G62520.1	Symbols: SRO5 | similar to RCD one 5 | chr5:25098071-25099264 FORWARD LENGTH=309
MD02G1270100	AT5G59560.2	Symbols: SRR1 | sensitivity to red light reduced protein (SRR1) | chr5:24000747-24001574 REVERSE LENGTH=275
MD06G1045900	AT5G59560.2	Symbols: SRR1 | sensitivity to red light reduced protein (SRR1) | chr5:24000747-24001574 REVERSE LENGTH=275
MD03G1179400	AT5G55760.1	Symbols: SRT1 | sirtuin 1 | chr5:22567282-22570716 FORWARD LENGTH=473
MD11G1199100	AT5G55760.1	Symbols: SRT1 | sirtuin 1 | chr5:22567282-22570716 FORWARD LENGTH=473
MD00G1091800	AT5G09230.7	Symbols: SRT2 | sirtuin 2 | chr5:2871559-2873613 FORWARD LENGTH=376
MD06G1140100	AT4G09960.4	Symbols: STK | K-box region and MADS-box transcription factor family protein | chr4:6236713-6239409 REVERSE LENGTH=234
MD08G1216500	AT4G09960.3	Symbols: STK, AGL11 | K-box region and MADS-box transcription factor family protein | chr4:6236713-6240494 REVERSE LENGTH=256
MD15G1403600	AT4G09960.3	Symbols: STK, AGL11 | K-box region and MADS-box transcription factor family protein | chr4:6236713-6240494 REVERSE LENGTH=256
MD14G1155500	AT4G09960.3	Symbols: STK, AGL11 | K-box region and MADS-box transcription factor family protein | chr4:6236713-6240494 REVERSE LENGTH=256
MD04G1042700	AT1G06040.1	Symbols: STO | B-box zinc finger family protein | chr1:1828662-1829659 REVERSE LENGTH=248
MD09G1251100	AT1G06040.1	Symbols: STO | B-box zinc finger family protein | chr1:1828662-1829659 REVERSE LENGTH=248
MD17G1243400	AT1G06040.1	Symbols: STO | B-box zinc finger family protein | chr1:1828662-1829659 REVERSE LENGTH=248
MD05G1247000	AT1G30970.1	Symbols: SUF4 | zinc finger (C2H2 type) family protein | chr1:11040613-11043593 REVERSE LENGTH=367
MD10G1227600	AT1G30970.1	Symbols: SUF4 | zinc finger (C2H2 type) family protein | chr1:11040613-11043593 REVERSE LENGTH=367
MD02G1100500	AT3G43190.1	Symbols: SUS4, ATSUS4 | sucrose synthase 4 | chr3:15179204-15182577 REVERSE LENGTH=808
MD02G1100600	AT3G43190.1	Symbols: SUS4, ATSUS4 | sucrose synthase 4 | chr3:15179204-15182577 REVERSE LENGTH=808
MD15G1223500	AT3G43190.1	Symbols: SUS4, ATSUS4 | sucrose synthase 4 | chr3:15179204-15182577 REVERSE LENGTH=808
MD04G1052400	AT2G22740.1	Symbols: SUVH6, SDG23 | SU(VAR)3-9 homolog 6 | chr2:9664256-9666628 REVERSE LENGTH=790
MD03G1258900	AT2G22740.1	Symbols: SUVH6, SDG23 | SU(VAR)3-9 homolog 6 | chr2:9664256-9666628 REVERSE LENGTH=790
MD11G1279700	AT2G22740.1	Symbols: SUVH6, SDG23 | SU(VAR)3-9 homolog 6 | chr2:9664256-9666628 REVERSE LENGTH=790
MD01G1038600	AT2G22540.1	Symbols: SVP, AGL22 | K-box region and MADS-box transcription factor family protein | chr2:9580417-9583603 FORWARD LENGTH=240
MD08G1197300	AT2G22540.1	Symbols: SVP, AGL22 | K-box region and MADS-box transcription factor family protein | chr2:9580417-9583603 FORWARD LENGTH=240
MD15G1313200	AT2G22540.1	Symbols: SVP, AGL22 | K-box region and MADS-box transcription factor family protein | chr2:9580417-9583603 FORWARD LENGTH=240
MD15G1384500	AT2G22540.1	Symbols: SVP, AGL22 | K-box region and MADS-box transcription factor family protein | chr2:9580417-9583603 FORWARD LENGTH=240
MD15G1384600	AT2G22540.1	Symbols: SVP, AGL22 | K-box region and MADS-box transcription factor family protein | chr2:9580417-9583603 FORWARD LENGTH=240
MD07G1304400	AT2G36740.1	Symbols: SWC2, ATSWC2 | sequence-specific DNA binding transcription factors;DNA binding;DNA binding | chr2:15407066-15409430 REVERSE LENGTH=365
MD07G1075300	AT2G36740.1	Symbols: SWC2, ATSWC2 | sequence-specific DNA binding transcription factors;DNA binding;DNA binding | chr2:15407066-15409430 REVERSE LENGTH=365
MD09G1088400	AT1G25560.1	Symbols: TEM1, EDF1 | AP2/B3 transcription factor family protein | chr1:8981891-8982976 REVERSE LENGTH=361
MD17G1073700	AT1G25560.1	Symbols: TEM1, EDF1 | AP2/B3 transcription factor family protein | chr1:8981891-8982976 REVERSE LENGTH=361
MD17G1073800	AT1G25560.1	Symbols: TEM1, EDF1 | AP2/B3 transcription factor family protein | chr1:8981891-8982976 REVERSE LENGTH=361
MD16G1047700	AT1G25560.1	Symbols: TEM1, EDF1 | AP2/B3 transcription factor family protein | chr1:8981891-8982976 REVERSE LENGTH=361
MD12G1023900	AT5G03840.1	Symbols: TFL1, TFL-1 | PEBP (phosphatidylethanolamine-binding protein) family protein | chr5:1024760-1025796 REVERSE LENGTH=177
MD14G1021100	AT5G03840.1	Symbols: TFL1, TFL-1 | PEBP (phosphatidylethanolamine-binding protein) family protein | chr5:1024760-1025796 REVERSE LENGTH=177
MD02G1231000	AT5G17690.1	Symbols: TFL2, LHP1 | like heterochromatin protein (LHP1) | chr5:5827504-5829537 REVERSE LENGTH=445
MD07G1081800	AT5G17690.1	Symbols: TFL2, LHP1 | like heterochromatin protein (LHP1) | chr5:5827504-5829537 REVERSE LENGTH=445
MD13G1190800	AT3G22380.2	Symbols: TIC | time for coffee | chr3:7913181-7918967 FORWARD LENGTH=1555
MD16G1191200	AT3G22380.2	Symbols: TIC | time for coffee | chr3:7913181-7918967 FORWARD LENGTH=1555
MD06G1197300	AT5G61380.1	Symbols: TOC1, APRR1, PRR1, AtTOC1 | CCT motif -containing response regulator protein | chr5:24675540-24678176 FORWARD LENGTH=618
MD14G1204500	AT5G61380.1	Symbols: TOC1, APRR1, PRR1, AtTOC1 | CCT motif -containing response regulator protein | chr5:24675540-24678176 FORWARD LENGTH=618
MD14G1204700	AT5G61380.1	Symbols: TOC1, APRR1, PRR1, AtTOC1 | CCT motif -containing response regulator protein | chr5:24675540-24678176 FORWARD LENGTH=618
MD05G1250100	AT5G23260.2	Symbols: TT16, ABS, AGL32 | K-box region and MADS-box transcription factor family protein | chr5:7836442-7838340 FORWARD LENGTH=252
MD10G1231100	AT5G23260.2	Symbols: TT16, ABS, AGL32 | K-box region and MADS-box transcription factor family protein | chr5:7836442-7838340 FORWARD LENGTH=252
MD04G1143700	AT5G23860.2	Symbols: TUB8 | tubulin beta 8 | chr5:8042962-8044528 FORWARD LENGTH=449
MD06G1199400	AT4G00050.1	Symbols: UNE10 | basic helix-loop-helix (bHLH) DNA-binding superfamily protein | chr4:17863-19848 FORWARD LENGTH=399
MD14G1208000	AT4G00050.1	Symbols: UNE10 | basic helix-loop-helix (bHLH) DNA-binding superfamily protein | chr4:17863-19848 FORWARD LENGTH=399
MD08G1199400	AT4G30200.3	Symbols: VEL1, VIL2 | vernalization5/VIN3-like | chr4:14786852-14790070 REVERSE LENGTH=702
MD13G1252500	AT4G30200.3	Symbols: VEL1, VIL2 | vernalization5/VIN3-like | chr4:14786852-14790070 REVERSE LENGTH=702
MD15G1386900	AT4G30200.3	Symbols: VEL1, VIL2 | vernalization5/VIN3-like | chr4:14786852-14790070 REVERSE LENGTH=702
MD16G1256500	AT4G30200.4	Symbols: VEL1, VIL2 | vernalization5/VIN3-like | chr4:14787045-14790070 REVERSE LENGTH=624
MD15G1212600	AT4G29830.1	Symbols: VIP3 | Transducin/WD40 repeat-like superfamily protein | chr4:14597728-14599157 FORWARD LENGTH=321
MD06G1201100	AT5G61150.2	Symbols: VIP4 | leo1-like family protein | chr5:24603846-24607528 REVERSE LENGTH=623
MD14G1210500	AT5G61150.2	Symbols: VIP4 | leo1-like family protein | chr5:24603846-24607528 REVERSE LENGTH=623
MD06G1200900	AT5G61150.1	Symbols: VIP4 | leo1-like family protein | chr5:24603846-24607528 REVERSE LENGTH=625
MD06G1201000	AT5G61150.1	Symbols: VIP4 | leo1-like family protein | chr5:24603846-24607528 REVERSE LENGTH=625
MD06G1201400	AT5G61150.1	Symbols: VIP4 | leo1-like family protein | chr5:24603846-24607528 REVERSE LENGTH=625
MD05G1072500	AT3G18990.1	Symbols: VRN1, REM39 | AP2/B3-like transcriptional factor family protein | chr3:6549077-6551568 REVERSE LENGTH=341
MD10G1086900	AT3G18990.1	Symbols: VRN1, REM39 | AP2/B3-like transcriptional factor family protein | chr3:6549077-6551568 REVERSE LENGTH=341
MD04G1057300	AT4G16845.1	Symbols: VRN2 | VEFS-Box of polycomb protein | chr4:9476708-9479725 FORWARD LENGTH=440
MD06G1050700	AT4G16845.1	Symbols: VRN2 | VEFS-Box of polycomb protein | chr4:9476708-9479725 FORWARD LENGTH=440
MD15G1189100	AT3G24440.1	Symbols: VRN5, VIL1 | Fibronectin type III domain-containing protein | chr3:8876207-8878171 REVERSE LENGTH=602
MD02G1056200	AT3G24440.1	Symbols: VRN5, VIL1 | Fibronectin type III domain-containing protein | chr3:8876207-8878171 REVERSE LENGTH=602
MD06G1174200	AT5G14750.1	Symbols: WER, ATMYB66, WER1, MYB66 | myb domain protein 66 | chr5:4763656-4764738 REVERSE LENGTH=203
MD14G1180700	AT5G14750.1	Symbols: WER, ATMYB66, WER1, MYB66 | myb domain protein 66 | chr5:4763656-4764738 REVERSE LENGTH=203
MD14G1180900	AT5G14750.1	Symbols: WER, ATMYB66, WER1, MYB66 | myb domain protein 66 | chr5:4763656-4764738 REVERSE LENGTH=203
MD14G1181000	AT5G14750.1	Symbols: WER, ATMYB66, WER1, MYB66 | myb domain protein 66 | chr5:4763656-4764738 REVERSE LENGTH=203
MD04G1220500	AT3G04910.1	Symbols: WNK1, ZIK4, ATWNK1 | with no lysine (K) kinase 1 | chr3:1355084-1358057 FORWARD LENGTH=700
MD12G1236900	AT3G04910.1	Symbols: WNK1, ZIK4, ATWNK1 | with no lysine (K) kinase 1 | chr3:1355084-1358057 FORWARD LENGTH=700
MD04G1172700	AT3G51630.2	Symbols: WNK5 | with no lysine (K) kinase 5 | chr3:19149487-19151924 FORWARD LENGTH=549
MD12G1186000	AT3G51630.2	Symbols: WNK5 | with no lysine (K) kinase 5 | chr3:19149487-19151924 FORWARD LENGTH=549
MD06G1114800	AT5G41990.1	Symbols: WNK8, ATWNK8 | with no lysine (K) kinase 8 | chr5:16795085-16797562 REVERSE LENGTH=563
MD06G1115000	AT5G41990.1	Symbols: WNK8, ATWNK8 | with no lysine (K) kinase 8 | chr5:16795085-16797562 REVERSE LENGTH=563
MD13G1200200	AT5G41990.1	Symbols: WNK8, ATWNK8 | with no lysine (K) kinase 8 | chr5:16795085-16797562 REVERSE LENGTH=563
MD14G1136200	AT5G41990.1	Symbols: WNK8, ATWNK8 | with no lysine (K) kinase 8 | chr5:16795085-16797562 REVERSE LENGTH=563
MD09G1008800	AT5G13080.1	Symbols: WRKY75, ATWRKY75 | WRKY DNA-binding protein 75 | chr5:4149928-4151019 REVERSE LENGTH=145
MD17G1001500	AT5G13080.1	Symbols: WRKY75, ATWRKY75 | WRKY DNA-binding protein 75 | chr5:4149928-4151019 REVERSE LENGTH=145
MD13G1249400	AT5G57360.1	Symbols: ZTL, LKP1, ADO1, FKL2 | Galactose oxidase/kelch repeat superfamily protein | chr5:23241597-23244256 FORWARD LENGTH=609
MD16G1255700	AT5G57360.1	Symbols: ZTL, LKP1, ADO1, FKL2 | Galactose oxidase/kelch repeat superfamily protein | chr5:23241597-23244256 FORWARD LENGTH=609
MD09G1164000	AT1G22275.1	Symbols: ZYP1b, ZYP1 | Myosin heavy chain-related protein | chr1:7867245-7872066 FORWARD LENGTH=856
MD00G1150300	#N/A	#N/A
MD01G1037600	#N/A	#N/A
MD01G1104100	#N/A	#N/A
MD01G1145000	#N/A	#N/A
MD01G1226900	#N/A	#N/A
MD01G1017800	#N/A	#N/A
MD02G1159000	#N/A	#N/A
MD02G1189100	#N/A	#N/A
MD02G1024300	#N/A	#N/A
MD03G1026700	#N/A	#N/A
MD03G1050300	#N/A	#N/A
MD04G1123700	#N/A	#N/A
MD04G1199100	#N/A	#N/A
MD05G1303700	#N/A	#N/A
MD05G1318800	#N/A	#N/A
MD05G1345900	#N/A	#N/A
MD05G1346000	#N/A	#N/A
MD06G1115100	#N/A	#N/A
MD06G1119600	#N/A	#N/A
MD06G1130700	#N/A	#N/A
MD07G1175600	#N/A	#N/A
MD08G1121500	#N/A	#N/A
MD08G1121900	#N/A	#N/A
MD08G1156100	#N/A	#N/A
MD08G1196800	#N/A	#N/A
MD08G1212500	#N/A	#N/A
MD08G1049100	#N/A	#N/A
MD08G1005900	#N/A	#N/A
MD09G1038900	#N/A	#N/A
MD09G1257800	#N/A	#N/A
MD09G1006800	#N/A	#N/A
MD09G1006800	#N/A	#N/A
MD09G1074700	#N/A	#N/A
MD09G1008200	#N/A	#N/A
MD09G1103900	#N/A	#N/A
MD10G1333900	#N/A	#N/A
MD13G1265400	#N/A	#N/A
MD13G1076800	#N/A	#N/A
MD13G1076900	#N/A	#N/A
MD15G1153800	#N/A	#N/A
MD15G1154000	#N/A	#N/A
MD15G1168100	#N/A	#N/A
MD15G1278500	#N/A	#N/A
MD15G1006200	#N/A	#N/A
MD16G1200800	#N/A	#N/A
MD17G1002100	#N/A	#N/A
MD17G1250700	#N/A	#N/A
MD00G1011400	#N/A	#N/A
MD01G1090200	#N/A	#N/A
MD01G1090300	#N/A	#N/A
MD01G1225100	#N/A	#N/A
MD03G1124400	#N/A	#N/A
MD03G1167100	#N/A	#N/A
MD03G1167300	#N/A	#N/A
MD06G1119800	#N/A	#N/A
MD07G1175400	#N/A	#N/A
MD07G1237700	#N/A	#N/A
MD07G1237900	#N/A	#N/A
MD08G1122200	#N/A	#N/A
MD08G1034900	#N/A	#N/A
MD08G1197000	#N/A	#N/A
MD08G1229300	#N/A	#N/A
MD09G1052500	#N/A	#N/A
MD10G1334000	#N/A	#N/A
MD10G1334100	#N/A	#N/A
MD11G1131500	#N/A	#N/A
MD11G1141300	#N/A	#N/A
MD11G1148400	#N/A	#N/A
MD11G1211200	#N/A	#N/A
MD12G1033900	#N/A	#N/A
MD13G1148600	#N/A	#N/A
MD13G1201300	#N/A	#N/A
MD13G1219100	#N/A	#N/A
MD15G1027900	#N/A	#N/A
MD15G1038700	#N/A	#N/A
MD15G1005100	#N/A	#N/A
MD15G1313300	#N/A	#N/A
MD15G1105000	#N/A	#N/A
MD15G1126600	#N/A	#N/A
MD16G1148700	#N/A	#N/A
MD16G1201000	#N/A	#N/A
MD16G1028800	#N/A	#N/A
MD16G1008300	#N/A	#N/A
MD12G1259400	#N/A	#N/A
MD13G1126200	#N/A	#N/A
MD14G1233400	#N/A	#N/A
MD15G1153600	#N/A	#N/A

## Sheet: Table S5 - Significant SNPs
								GEMMA				MLMM
SChrNP name	Chrom	Coordinates (bp)	Ref. allele	Alt. Allele	MAF	SNP Effect	Std. error	Prop. Var. exp.	Wald p-value	log10(p-value)	SNP Effect	Prop. Var. exp.	p-value
SChr09_680633	9	680633	A	T	0.134	9.433	0.9525	0.2918	1.431e-19	18.84	9.43	0.414262	1.43143e-19
AX.115217647	9	557419	A	G	0.184	7.825	0.8554	0.2601	2.741e-17	16.56
AX.115630047	9	530386	G	T	0.167	8.015	0.8941	0.2524	9.582e-17	16.02
SChr09_496512	9	496512	T	C	0.113	9.099	1.0203	0.2505	1.309e-16	15.88
AX.115364676	9	733336	G	A	0.22	6.909	0.7824	0.2468	2.363e-16	15.63
SChr09_513354	9	513354	A	G	0.161	7.584	0.872	0.2412	5.79e-16	15.24
SChr09_512347	9	512347	C	A	0.157	7.57	0.8821	0.2363	1.244e-15	14.91
SChr09_513323	9	513323	T	A	0.157	7.57	0.8821	0.2363	1.244e-15	14.91
SChr09_543461	9	543461	A	T	0.146	7.669	0.9392	0.2189	1.897e-14	13.72
AX.115647796	9	692220	G	A	0.126	7.903	1.0079	0.2053	1.511e-13	12.82
AX.115485830	9	647638	G	T	0.195	6.44	0.8247	0.2039	1.859e-13	12.73
AX.115661499	9	1903938	C	T	0.088	8.576	1.1441	0.191	1.304e-12	11.88
AX.115410038	9	514635	G	A	0.245	6.11	0.8254	0.1872	2.319e-12	11.63
AX.115217644	9	561631	T	C	0.19	6.222	0.8535	0.1825	4.608e-12	11.34
AX.115630044	9	578217	C	T	0.142	6.903	0.9523	0.1809	5.904e-12	11.23
SChr09_542766	9	542766	G	C	0.209	5.877	0.8207	0.1772	1.004e-11	11
AX.115497997	9	1888819	T	C	0.159	6.513	0.9179	0.1746	1.475e-11	10.83
AX.115455947	9	496020	C	A	0.297	5.35	0.7589	0.1728	1.94e-11	10.71
AX.115631499	9	592099	A	G	0.144	6.639	0.9439	0.1721	2.152e-11	10.67
SChr09_996055	9	996055	G	A	0.178	6.435	0.9192	0.1707	2.607e-11	10.58
AX.115634634	9	1775509	A	G	0.157	6.497	0.9287	0.1706	2.673e-11	10.57
AX.115217661	9	540843	G	T	0.201	6.039	0.8757	0.1665	4.832e-11	10.32
SChr09_495200	9	495200	G	A	0.333	5.411	0.7935	0.1634	7.547e-11	10.12
AX.115632096	9	460496	T	C	0.146	6.435	0.9442	0.1633	7.693e-11	10.11
AX.115409139	9	681280	C	A	0.19	5.727	0.8438	0.1622	9.106e-11	10.04
SChr09_769784	9	769784	C	T	0.149	6.579	0.9806	0.159	1.43e-10	9.845
SChr09_769823	9	769823	C	T	0.155	6.485	0.969	0.1584	1.575e-10	9.803
AX.115217665	9	537175	G	T	0.218	5.663	0.8466	0.1583	1.599e-10	9.796
AX.115455944	9	495200	G	A	0.328	5.159	0.7787	0.1557	2.318e-10	9.635
SChr09_495023	9	495023	A	G	0.328	5.167	0.7817	0.1551	2.516e-10	9.599
SChr09_1925027	9	1925027	T	C	0.111	6.833	1.0343	0.155	2.572e-10	9.59
AX.115490652	9	440304	T	C	0.305	5.173	0.7865	0.1538	3.027e-10	9.519
SChr09_679839	9	679839	G	T	0.128	6.772	1.0306	0.1535	3.149e-10	9.502
AX.115404102	9	2053942	C	T	0.197	5.552	0.8458	0.1533	3.279e-10	9.484
AX.115651917	9	3509888	T	C	0.157	6.262	0.9591	0.1519	3.99e-10	9.399
AX.115238655	9	1162216	C	T	0.149	6.35	0.974	0.1515	4.211e-10	9.376
SChr09_735417	9	735417	A	C	0.149	6.286	0.9675	0.1507	4.767e-10	9.322
SChr09_734658	9	734658	C	A	0.322	5.101	0.7902	0.149	6.05e-10	9.218
AX.115445455	9	780022	G	A	0.27	5.181	0.8115	0.1462	8.958e-10	9.048
AX.115513085	9	334590	C	T	0.257	5.139	0.8086	0.1451	1.059e-09	8.975
SChr09_1409580	9	1409580	G	C	0.226	5.616	0.8874	0.144	1.225e-09	8.912
SChr09_495095	9	495095	G	A	0.331	4.965	0.7845	0.144	1.227e-09	8.911
AX.115550360	9	640281	G	T	0.201	5.476	0.867	0.1436	1.314e-09	8.881
SChr09_1293470	9	1293470	A	G	0.136	6.662	1.055	0.1435	1.327e-09	8.877
AX.115448780	9	713562	T	C	0.293	5.071	0.8075	0.1421	1.605e-09	8.795
SChr09_1965757	9	1965757	C	A	0.113	6.639	1.0592	0.1417	1.717e-09	8.765
SChr09_762008	9	762008	G	A	0.153	5.975	0.9539	0.1415	1.753e-09	8.756
SChr09_1924462	9	1924462	A	G	0.121	6.203	0.9938	0.1406	1.985e-09	8.702
AX.115485849	9	669389	T	C	0.314	4.793	0.7715	0.1395	2.324e-09	8.634
AX.115660094	9	1823147	A	G	0.105	6.749	1.0872	0.1394	2.384e-09	8.623
AX.115455942	9	494132	C	T	0.274	4.874	0.7885	0.1383	2.765e-09	8.558
AX.115263997	9	2116922	G	T	0.236	5.028	0.8137	0.1383	2.78e-09	8.556
SChr09_2155462	9	2155462	G	A	0.115	6.415	1.0406	0.1377	3.017e-09	8.52
SChr09_1968257	9	1968257	T	A	0.111	6.512	1.0631	0.1362	3.742e-09	8.427
SChr09_495092	9	495092	G	T	0.328	4.794	0.7901	0.134	5.107e-09	8.292
AX.115455905	9	468413	G	A	0.257	4.758	0.7855	0.1336	5.372e-09	8.27
SChr09_494132	9	494132	C	T	0.293	4.707	0.7771	0.1336	5.394e-09	8.268
AX.115424792	9	897049	A	G	0.19	5.278	0.8737	0.133	5.88e-09	8.231
SChr09_1273479	9	1273479	A	G	0.326	5.01	0.8305	0.1326	6.159e-09	8.21
SChr09_1273537	9	1273537	G	C	0.326	5.01	0.8305	0.1326	6.159e-09	8.21
AX.115217625	9	581533	T	C	0.282	4.722	0.7845	0.1321	6.601e-09	8.18
SChr09_1412817	9	1412817	G	A	0.213	5.348	0.8918	0.1313	7.456e-09	8.128
SChr09_494157	9	494157	A	C	0.161	5.674	0.9481	0.1308	7.959e-09	8.099
AX.115448784	9	716067	C	T	0.339	4.91	0.8226	0.1302	8.643e-09	8.063
SChr09_1818307	9	1818307	T	A	0.113	6.112	1.033	0.1282	1.141e-08	7.943
SChr09_2059200	9	2059200	G	A	0.167	5.482	0.927	0.1281	1.16e-08	7.936
SChr09_496342	9	496342	C	G	0.259	4.823	0.8169	0.1277	1.223e-08	7.913
AX.115198567	9	392661	A	G	0.347	4.491	0.7642	0.1267	1.406e-08	7.852
AX.115364674	9	732953	C	T	0.36	4.534	0.7722	0.1265	1.448e-08	7.839
SChr09_496020	9	496020	C	A	0.305	4.363	0.744	0.1263	1.504e-08	7.823
AX.115217664	9	538647	G	A	0.289	4.706	0.804	0.1258	1.595e-08	7.797
AX.115654917	9	3478552	C	T	0.159	5.59	0.9563	0.1256	1.66e-08	7.78
AX.115425713	9	915258	C	T	0.4	4.393	0.7519	0.1254	1.694e-08	7.771
AX.115639520	9	1828937	G	A	0.176	5.166	0.8862	0.1249	1.811e-08	7.742
SChr09_1272736	9	1272736	G	C	0.324	5.013	0.8618	0.1245	1.933e-08	7.714
AX.115182388	9	2181552	C	A	0.123	6.118	1.0534	0.1242	2.018e-08	7.695
SChr09_542822	9	542822	G	T	0.274	4.704	0.8131	0.1233	2.282e-08	7.642
AX.115198575	9	399568	C	A	0.262	4.876	0.8457	0.1226	2.517e-08	7.599
AX.115498035	9	1871280	A	C	0.182	5.589	0.9737	0.1216	2.882e-08	7.54
AX.115232536	9	604000	G	T	0.28	4.473	0.78	0.1214	2.959e-08	7.529
AX.115647608	9	1014868	A	C	0.126	5.994	1.052	0.12	3.585e-08	7.445
AX.115539335	9	392511	A	G	0.349	4.42	0.7758	0.12	3.594e-08	7.444
AX.115659250	9	834337	G	A	0.218	4.912	0.8638	0.1196	3.791e-08	7.421
SChr09_2056111	9	2056111	G	A	0.119	5.895	1.0405	0.1188	4.236e-08	7.373
AX.115498182	9	2248124	T	C	0.157	5.56	0.9899	0.1171	5.417e-08	7.266
AX.115239334	9	458775	C	T	0.213	4.658	0.8395	0.1145	7.698e-08	7.114
AX.115422836	9	1364597	A	G	0.253	4.857	0.8782	0.1139	8.387e-08	7.076
AX.115422829	9	1370379	T	C	0.297	4.704	0.8511	0.1138	8.539e-08	7.069
SChr09_544011	9	544011	A	T	0.274	4.574	0.8294	0.1133	9.11e-08	7.041
AX.115364675	9	733104	A	G	0.492	4.163	0.7573	0.1127	9.942e-08	7.003
AX.115257143	9	1311481	G	T	0.203	4.953	0.9025	0.1123	1.042e-07	6.982
SChr09_1413031	9	1413031	G	A	0.236	4.77	0.8692	0.1123	1.042e-07	6.982
AX.115198569	9	393937	G	A	0.314	4.334	0.7908	0.1121	1.082e-07	6.966
AX.115217657	9	542582	A	G	0.268	4.454	0.8137	0.1118	1.117e-07	6.952
AX.115236223	9	1212480	G	A	0.299	4.489	0.8205	0.1117	1.132e-07	6.946
AX.115236222	9	1213003	T	C	0.299	4.489	0.8205	0.1117	1.132e-07	6.946
SChr09_1273067	9	1273067	A	G	0.354	4.592	0.8408	0.1114	1.192e-07	6.924
AX.115255461	9	922375	T	G	0.174	5.091	0.9324	0.1113	1.2e-07	6.921
SChr09_453197	9	453197	G	A	0.268	4.496	0.8248	0.111	1.257e-07	6.901
SChr09_1413350	9	1413350	C	T	0.243	4.727	0.8676	0.1109	1.273e-07	6.895
AX.115239318	9	447926	A	G	0.274	4.164	0.7687	0.1097	1.49e-07	6.827
AX.115239329	9	453197	G	A	0.266	4.51	0.8332	0.1096	1.52e-07	6.818
AX.115293162	9	809693	A	C	0.19	4.72	0.8741	0.1092	1.613e-07	6.792
AX.115257139	9	1312426	G	A	0.205	4.906	0.909	0.1091	1.639e-07	6.785
AX.115253148	9	1272044	A	C	0.308	4.696	0.8703	0.109	1.653e-07	6.782
SChr09_2093937	9	2093937	G	T	0.144	5.248	0.9727	0.109	1.657e-07	6.781
SChr09_454345	9	454345	T	A	0.293	4.223	0.7839	0.1087	1.726e-07	6.763
AX.115649181	9	1365711	C	T	0.151	5.502	1.0252	0.108	1.904e-07	6.72
AX.115389877	9	1111076	G	A	0.356	4.532	0.8444	0.1079	1.91e-07	6.719
SChr09_1414372	9	1414372	C	T	0.245	4.618	0.8646	0.1071	2.159e-07	6.666
SChr09_2159149	9	2159149	A	G	0.339	4.525	0.8497	0.1065	2.33e-07	6.633
SChr09_452873	9	452873	G	C	0.195	4.453	0.8368	0.1063	2.387e-07	6.622
AX.115404367	9	265164	C	T	0.249	4.388	0.8263	0.1059	2.523e-07	6.598
SChr09_2096369	9	2096369	G	A	0.213	4.715	0.8884	0.1058	2.559e-07	6.592
AX.115211808	9	3415103	A	G	0.205	4.702	0.8872	0.1056	2.643e-07	6.578
SChr09_2324655	9	2324655	A	T	0.132	5.47	1.0372	0.1046	3.014e-07	6.521
AX.115448779	9	713147	T	C	0.272	-4.283	0.8142	0.1042	3.209e-07	6.494
AX.115198592	9	1078953	C	T	0.178	4.711	0.8968	0.1039	3.324e-07	6.478
AX.115454812	9	1245673	G	T	0.276	4.377	0.8339	0.1037	3.4e-07	6.469
AX.115425715	9	915693	G	A	0.381	3.99	0.7607	0.1036	3.45e-07	6.462
AX.115645303	9	3185538	A	G	0.159	5.18	0.9884	0.1035	3.527e-07	6.453
SChr09_494900	9	494900	C	A	0.23	-4.636	0.889	0.1026	4.004e-07	6.398
AX.115438747	9	1079392	C	T	0.195	4.519	0.8669	0.1025	4.059e-07	6.392
SChr09_732953	9	732953	C	T	0.364	4.104	0.7887	0.1021	4.241e-07	6.373
AX.115490662	9	425479	A	G	0.312	4.076	0.7861	0.1015	4.628e-07	6.335
SChr09_2153287	9	2153287	G	A	0.339	4.384	0.8455	0.1015	4.628e-07	6.335
SChr09_2153313	9	2153313	C	G	0.339	4.384	0.8455	0.1015	4.628e-07	6.335
AX.115657355	9	3191337	C	T	0.163	5.056	0.9761	0.1013	4.745e-07	6.324
AX.115448771	9	710216	A	C	0.483	-3.764	0.7267	0.1013	4.751e-07	6.323
SChr09_1413885	9	1413885	G	A	0.243	4.497	0.8698	0.101	4.957e-07	6.305
AX.115268728	9	835487	C	T	0.274	4.025	0.7797	0.1007	5.158e-07	6.288
SChr09_2094594	9	2094594	T	C	0.153	4.927	0.9554	0.1005	5.284e-07	6.277
AX.115631384	9	2325699	A	G	0.123	5.684	1.1036	0.1003	5.452e-07	6.263
AX.115656833	9	1334061	G	A	0.157	5.006	0.9724	0.1002	5.523e-07	6.258
AX.115633187	9	254255	C	T	0.195	4.591	0.8941	0.09973	5.894e-07	6.23

## Sheet: Table S6 - qPCR p-values
Testing between months, within a cultivar									Testing between cultivars, within a month
Gene	Cultivar	Comparison	Estimate	SE	df	t.ratio	p.value		Gene	Month	Comparison	estimate	SE	df	t.ratio	p.value
MdPRX10	Gala	Apr - Dec	-0.118848	0.0142165	6	-8.3599	0.000955167		MdPRX10	Dec	Gala - X2621	0.0590723	0.0336612	8	1.75491	0.687501
MdPRX10	Gala	Apr - Feb	-0.0200193	0.0142165	6	-1.40818	0.75455		MdPRX10	Dec	Gala - X8390	-0.0358887	0.0336612	8	-1.06618	0.976033
MdPRX10	Gala	Apr - Jan	-0.153096	0.0142165	6	-10.7689	0.000227429		MdPRX10	Dec	Gala - X8717	-0.0317033	0.0336612	8	-0.941835	0.989909
MdPRX10	Gala	Dec - Feb	0.0988291	0.0142165	6	6.95173	0.00263515		MdPRX10	Dec	Gala - X9267	0.0133026	0.0336612	8	0.395192	0.999994
MdPRX10	Gala	Dec - Jan	-0.0342472	0.0142165	6	-2.40898	0.277113		MdPRX10	Dec	X2621 - X8390	-0.094961	0.0336612	8	-2.82108	0.167176
MdPRX10	Gala	Feb - Jan	-0.133076	0.0142165	6	-9.3607	0.000505758		MdPRX10	Dec	X2621 - X8717	-0.0907755	0.0336612	8	-2.69674	0.203032
MdPRX10	X2621	Apr - Dec	-0.0584256	0.0188048	6	-3.10695	0.083975		MdPRX10	Dec	X2621 - X9267	-0.0457696	0.0336612	8	-1.35972	0.897602
MdPRX10	X2621	Apr - Feb	-0.0262927	0.0188048	6	-1.39819	0.737071		MdPRX10	Dec	X8390 - X8717	0.00418545	0.0336612	8	0.124341	1
MdPRX10	X2621	Apr - Jan	-0.106848	0.0188048	6	-5.68196	0.00278042		MdPRX10	Dec	X8390 - X9267	0.0491914	0.0336612	8	1.46137	0.853252
MdPRX10	X2621	Dec - Feb	0.0321328	0.0188048	6	1.70876	0.553883		MdPRX10	Dec	X8717 - X9267	0.0450059	0.0336612	8	1.33703	0.90631
MdPRX10	X2621	Dec - Jan	-0.0484224	0.0188048	6	-2.57501	0.18171		MdPRX10	Jan	Gala - X2621	0.044897	0.0253868	8	1.76852	0.678989
MdPRX10	X2621	Feb - Jan	-0.0805553	0.0188048	6	-4.28376	0.0159362		MdPRX10	Jan	Gala - X8390	-0.0069208	0.0253868	8	-0.272614	1
MdPRX10	X8390	Apr - Dec	-0.136012	0.0199726	6	-6.80993	0.00294542		MdPRX10	Jan	Gala - X8717	0.0399205	0.0253868	8	1.57249	0.795853
MdPRX10	X8390	Apr - Feb	-0.0566491	0.0199726	6	-2.83634	0.16553		MdPRX10	Jan	Gala - X9267	0.0609678	0.0253868	8	2.40156	0.315636
MdPRX10	X8390	Apr - Jan	-0.141292	0.0199726	6	-7.07425	0.00239698		MdPRX10	Jan	X2621 - X8390	-0.0518178	0.0253868	8	-2.04113	0.508246
MdPRX10	X8390	Dec - Feb	0.0793632	0.0199726	6	3.9736	0.0432209		MdPRX10	Jan	X2621 - X8717	-0.00497644	0.0253868	8	-0.196025	1
MdPRX10	X8390	Dec - Jan	-0.00527922	0.0199726	6	-0.264322	0.999937		MdPRX10	Jan	X2621 - X9267	0.0160708	0.0253868	8	0.633039	0.999584
MdPRX10	X8390	Feb - Jan	-0.0846424	0.0199726	6	-4.23792	0.032271		MdPRX10	Jan	X8390 - X8717	0.0468413	0.0253868	8	1.84511	0.630652
MdPRX10	X8717	Apr - Dec	-0.14701	0.023579	6	-6.23481	0.00471767		MdPRX10	Jan	X8390 - X9267	0.0678886	0.0253868	8	2.67417	0.210229
MdPRX10	X8717	Apr - Feb	-0.0474129	0.023579	6	-2.01081	0.436058		MdPRX10	Jan	X8717 - X9267	0.0210472	0.0253868	8	0.829064	0.996145
MdPRX10	X8717	Apr - Jan	-0.109634	0.023579	6	-4.64964	0.0208467		MdPRX10	Feb	Gala - X2621	-0.00762401	0.0122605	8	-0.621833	0.99967
MdPRX10	X8717	Dec - Feb	0.0995975	0.023579	6	4.224	0.0327639		MdPRX10	Feb	Gala - X8390	-0.0553546	0.0122605	8	-4.51486	0.0194593
MdPRX10	X8717	Dec - Jan	0.0373767	0.023579	6	1.58517	0.658672		MdPRX10	Feb	Gala - X8717	-0.0309349	0.0122605	8	-2.52312	0.304313
MdPRX10	X8717	Feb - Jan	-0.0622209	0.023579	6	-2.63883	0.210372		MdPRX10	Feb	Gala - X9267	-0.0746393	0.0122605	8	-6.08776	0.00293017
MdPRX10	X9267	Apr - Dec	-0.0699554	0.0400997	6	-1.74454	0.533117		MdPRX10	Feb	X2621 - X8390	-0.0477306	0.0122605	8	-3.89303	0.0449595
MdPRX10	X9267	Apr - Feb	-0.0590682	0.0400997	6	-1.47304	0.693678		MdPRX10	Feb	X2621 - X8717	-0.0233109	0.0122605	8	-1.90129	0.626466
MdPRX10	X9267	Apr - Jan	-0.0565374	0.0400997	6	-1.40992	0.730365		MdPRX10	Feb	X2621 - X9267	-0.0670153	0.0122605	8	-5.46593	0.00595717
MdPRX10	X9267	Dec - Feb	0.0108872	0.0400997	6	0.271503	0.999921		MdPRX10	Feb	X8390 - X8717	0.0244198	0.0122605	8	1.99174	0.572891
MdPRX10	X9267	Dec - Jan	0.013418	0.0400997	6	0.334616	0.999735		MdPRX10	Feb	X8390 - X9267	-0.0192847	0.0122605	8	-1.5729	0.813052
MdPRX10	X9267	Feb - Jan	0.0025308	0.0400997	6	0.0631127	1		MdPRX10	Feb	X8717 - X9267	-0.0437044	0.0122605	8	-3.56464	0.0711239
MdFLC-like	Gala	Apr - Dec	-0.0325543	0.127248	6	-0.255833	0.999948		MdPRX10	Apr	Gala - X2621	-0.00135061	0.0246514	8	-0.0547885	1
MdFLC-like	Gala	Apr - Feb	-1.85672	0.127248	6	-14.5914	3.9e-05		MdPRX10	Apr	Gala - X8390	-0.0187248	0.0246514	8	-0.759586	0.99808
MdFLC-like	Gala	Apr - Jan	-2.11949	0.127248	6	-16.6563	1.79e-05		MdPRX10	Apr	Gala - X8717	-0.00354132	0.0246514	8	-0.143656	1
MdFLC-like	Gala	Dec - Feb	-1.82417	0.127248	6	-14.3355	4.33e-05		MdPRX10	Apr	Gala - X9267	-0.0355904	0.0246514	8	-1.44375	0.861539
MdFLC-like	Gala	Dec - Jan	-2.08693	0.127248	6	-16.4005	1.96e-05		MdPRX10	Apr	X2621 - X8390	-0.0173742	0.0246514	8	-0.704797	0.998964
MdFLC-like	Gala	Feb - Jan	-0.262763	0.127248	6	-2.06496	0.411125		MdPRX10	Apr	X2621 - X8717	-0.00219071	0.0246514	8	-0.0888676	1
MdFLC-like	X2621	Apr - Dec	0.0434604	0.0537992	6	0.807826	0.969991		MdPRX10	Apr	X2621 - X9267	-0.0342398	0.0246514	8	-1.38896	0.88572
MdFLC-like	X2621	Apr - Feb	-0.737418	0.0537992	6	-13.7068	4.64e-06		MdPRX10	Apr	X8390 - X8717	0.0151835	0.0246514	8	0.61593	0.999672
MdFLC-like	X2621	Apr - Jan	-0.32856	0.0537992	6	-6.10716	0.00172195		MdPRX10	Apr	X8390 - X9267	-0.0168656	0.0246514	8	-0.684164	0.999193
MdFLC-like	X2621	Dec - Feb	-0.780878	0.0537992	6	-14.5147	2.98e-06		MdPRX10	Apr	X8717 - X9267	-0.0320491	0.0246514	8	-1.30009	0.919519
MdFLC-like	X2621	Dec - Jan	-0.372021	0.0537992	6	-6.91498	0.000735746		MdFLC-like	Dec	Gala - X2621	0.0510468	0.108086	8	0.472281	0.99997
MdFLC-like	X2621	Feb - Jan	0.408858	0.0537992	6	7.59969	0.000378347		MdFLC-like	Dec	Gala - X8390	-0.645086	0.108086	8	-5.96829	0.0013774
MdFLC-like	X8390	Apr - Dec	0.520013	0.18584	6	2.79817	0.13171		MdFLC-like	Dec	Gala - X8717	0.0598856	0.108086	8	0.554056	0.999871
MdFLC-like	X8390	Apr - Feb	0.826783	0.18584	6	4.44889	0.0127861		MdFLC-like	Dec	Gala - X9267	0.0413228	0.108086	8	0.382315	0.999996
MdFLC-like	X8390	Apr - Jan	0.138992	0.18584	6	0.747908	0.979281		MdFLC-like	Dec	X2621 - X8390	-0.696133	0.108086	8	-6.44057	0.000743427
MdFLC-like	X8390	Dec - Feb	0.30677	0.18584	6	1.65072	0.588046		MdFLC-like	Dec	X2621 - X8717	0.00883872	0.108086	8	0.0817751	1
MdFLC-like	X8390	Dec - Jan	-0.381021	0.18584	6	-2.05026	0.371478		MdFLC-like	Dec	X2621 - X9267	-0.00972408	0.108086	8	-0.0899664	1
MdFLC-like	X8390	Feb - Jan	-0.687791	0.18584	6	-3.70098	0.0356628		MdFLC-like	Dec	X8390 - X8717	0.704972	0.108086	8	6.52234	0.000670103
MdFLC-like	X8717	Apr - Dec	0.61517	0.0898712	6	6.84502	0.0028649		MdFLC-like	Dec	X8390 - X9267	0.686409	0.108086	8	6.3506	0.000834222
MdFLC-like	X8717	Apr - Feb	0.114244	0.0898712	6	1.2712	0.823035		MdFLC-like	Dec	X8717 - X9267	-0.0185628	0.108086	8	-0.171742	1
MdFLC-like	X8717	Apr - Jan	0.405776	0.0898712	6	4.51509	0.0239881		MdFLC-like	Jan	Gala - X2621	1.76596	0.127245	8	13.8784	7.36e-07
MdFLC-like	X8717	Dec - Feb	-0.500926	0.0898712	6	-5.57382	0.00845758		MdFLC-like	Jan	Gala - X8390	1.06082	0.127245	8	8.33687	8.19e-05
MdFLC-like	X8717	Dec - Jan	-0.209394	0.0898712	6	-2.32993	0.304148		MdFLC-like	Jan	Gala - X8717	1.93742	0.127245	8	15.2259	3.03e-07
MdFLC-like	X8717	Feb - Jan	0.291532	0.0898712	6	3.24389	0.101065		MdFLC-like	Jan	Gala - X9267	2.13189	0.127245	8	16.7542	1.2e-07
MdFLC-like	X9267	Apr - Dec	0.00397026	0.0430386	6	0.0922488	1		MdFLC-like	Jan	X2621 - X8390	-0.705134	0.127245	8	-5.54155	0.00246724
MdFLC-like	X9267	Apr - Feb	0.0559962	0.0430386	6	1.30107	0.808759		MdFLC-like	Jan	X2621 - X8717	0.171466	0.127245	8	1.34753	0.902336
MdFLC-like	X9267	Apr - Jan	0.00760791	0.0430386	6	0.176769	0.999994		MdFLC-like	Jan	X2621 - X9267	0.365934	0.127245	8	2.87583	0.1533
MdFLC-like	X9267	Dec - Feb	0.052026	0.0430386	6	1.20882	0.851385		MdFLC-like	Jan	X8390 - X8717	0.8766	0.127245	8	6.88907	0.000424981
MdFLC-like	X9267	Dec - Jan	0.00363765	0.0430386	6	0.0845206	1		MdFLC-like	Jan	X8390 - X9267	1.07107	0.127245	8	8.41737	7.52e-05
MdFLC-like	X9267	Feb - Jan	-0.0483883	0.0430386	6	-1.1243	0.886174		MdFLC-like	Jan	X8717 - X9267	0.194468	0.127245	8	1.5283	0.819674
MdDAM4	Gala	Apr - Dec	-0.0179991	0.00138724	6	-12.9748	7.74e-05		MdFLC-like	Feb	Gala - X2621	1.09434	0.122212	8	8.95442	4.33e-05
MdDAM4	Gala	Apr - Feb	-0.00401468	0.00138724	6	-2.89401	0.15432		MdFLC-like	Feb	Gala - X8390	1.48585	0.122212	8	12.158	2.58e-06
MdDAM4	Gala	Apr - Jan	-0.017195	0.00138724	6	-12.3951	0.000100979		MdFLC-like	Feb	Gala - X8717	1.38313	0.122212	8	11.3175	5.06e-06
MdDAM4	Gala	Dec - Feb	0.0139845	0.00138724	6	10.0808	0.00033188		MdFLC-like	Feb	Gala - X9267	1.91752	0.122212	8	15.6901	2.27e-07
MdDAM4	Gala	Dec - Jan	0.000804129	0.00138724	6	0.579662	0.99476		MdFLC-like	Feb	X2621 - X8390	0.391515	0.122212	8	3.20357	0.090437
MdDAM4	Gala	Feb - Jan	-0.0131803	0.00138724	6	-9.50114	0.000464833		MdFLC-like	Feb	X2621 - X8717	0.288791	0.122212	8	2.36303	0.333413
MdDAM4	X2621	Apr - Dec	-0.115733	0.00496677	6	-23.3014	2.46e-06		MdFLC-like	Feb	X2621 - X9267	0.82318	0.122212	8	6.73567	0.000513118
MdDAM4	X2621	Apr - Feb	-0.031918	0.00496677	6	-6.42631	0.00401827		MdFLC-like	Feb	X8390 - X8717	-0.102724	0.122212	8	-0.840541	0.99571
MdDAM4	X2621	Apr - Jan	-0.107975	0.00496677	6	-21.7394	3.71e-06		MdFLC-like	Feb	X8390 - X9267	0.431665	0.122212	8	3.5321	0.052971
MdDAM4	X2621	Dec - Feb	0.0838146	0.00496677	6	16.8751	1.66e-05		MdFLC-like	Feb	X8717 - X9267	0.534389	0.122212	8	4.37264	0.0138463
MdDAM4	X2621	Dec - Jan	0.00775803	0.00496677	6	1.56199	0.671441		MdFLC-like	Apr	Gala - X2621	-0.0249679	0.135796	8	-0.183864	1
MdDAM4	X2621	Feb - Jan	-0.0760565	0.00496677	6	-15.3131	2.94e-05		MdFLC-like	Apr	Gala - X8390	-1.19765	0.135796	8	-8.81952	4.96e-05
MdDAM4	X8390	Apr - Dec	-0.0658397	0.00316946	6	-20.7732	4.86e-06		MdFLC-like	Apr	Gala - X8717	-0.587839	0.135796	8	-4.32885	0.0148227
MdDAM4	X8390	Apr - Feb	-0.0315487	0.00316946	6	-9.95396	0.00035673		MdFLC-like	Apr	Gala - X9267	0.00479817	0.135796	8	0.0353338	1
MdDAM4	X8390	Apr - Jan	-0.0652311	0.00316946	6	-20.5812	5.14e-06		MdFLC-like	Apr	X2621 - X8390	-1.17269	0.135796	8	-8.63566	5.99e-05
MdDAM4	X8390	Dec - Feb	0.034291	0.00316946	6	10.8192	0.000221422		MdFLC-like	Apr	X2621 - X8717	-0.562871	0.135796	8	-4.14498	0.0197809
MdDAM4	X8390	Dec - Jan	0.000608556	0.00316946	6	0.192006	0.99999		MdFLC-like	Apr	X2621 - X9267	0.0297661	0.135796	8	0.219197	1
MdDAM4	X8390	Feb - Jan	-0.0336825	0.00316946	6	-10.6272	0.000245385		MdFLC-like	Apr	X8390 - X8717	0.609815	0.135796	8	4.49068	0.0115367
MdDAM4	X8717	Apr - Dec	-0.144468	0.00969811	6	-14.8965	3.46e-05		MdFLC-like	Apr	X8390 - X9267	1.20245	0.135796	8	8.85485	4.79e-05
MdDAM4	X8717	Apr - Feb	-0.0246166	0.00969811	6	-2.53829	0.237484		MdFLC-like	Apr	X8717 - X9267	0.592637	0.135796	8	4.36418	0.0140295
MdDAM4	X8717	Apr - Jan	-0.115628	0.00969811	6	-11.9227	0.000126483		MdDAM4	Dec	Gala - X2621	-0.100152	0.0397669	8	-2.51848	0.306177
MdDAM4	X8717	Dec - Feb	0.119851	0.00969811	6	12.3582	0.000102744		MdDAM4	Dec	Gala - X8390	-0.0703813	0.0397669	8	-1.76984	0.704308
MdDAM4	X8717	Dec - Jan	0.02884	0.00969811	6	2.97378	0.140063		MdDAM4	Dec	Gala - X8717	-0.154303	0.0397669	8	-3.88018	0.0457655
MdDAM4	X8717	Feb - Jan	-0.091011	0.00969811	6	-9.3844	0.000498569		MdDAM4	Dec	Gala - X9267	-0.152196	0.0397669	8	-3.82721	0.0492516
MdDAM4	X9267	Apr - Dec	-0.148612	0.0429661	6	-3.45882	0.0782407		MdDAM4	Dec	X2621 - X8390	0.0297708	0.0397669	8	0.748633	0.998425
MdDAM4	X9267	Apr - Feb	-0.0371456	0.0429661	6	-0.864531	0.962132		MdDAM4	Dec	X2621 - X8717	-0.0541506	0.0397669	8	-1.3617	0.905795
MdDAM4	X9267	Apr - Jan	-0.139562	0.0429661	6	-3.24819	0.100545		MdDAM4	Dec	X2621 - X9267	-0.0520442	0.0397669	8	-1.30873	0.923797
MdDAM4	X9267	Dec - Feb	0.111467	0.0429661	6	2.59429	0.222002		MdDAM4	Dec	X8390 - X8717	-0.0839214	0.0397669	8	-2.11033	0.50465
MdDAM4	X9267	Dec - Jan	0.00904984	0.0429661	6	0.210627	0.999983		MdDAM4	Dec	X8390 - X9267	-0.081815	0.0397669	8	-2.05736	0.534736
MdDAM4	X9267	Feb - Jan	-0.102417	0.0429661	6	-2.38366	0.285533		MdDAM4	Dec	X8717 - X9267	0.00210633	0.0397669	8	0.052967	1
MdICE1	Gala	Apr - Dec	-0.63284	0.0701608	6	-9.01985	0.00062367		MdDAM4	Jan	Gala - X2621	-0.0931982	0.0104755	8	-8.89674	0.000201686
MdICE1	Gala	Apr - Feb	0.352877	0.0701608	6	5.02955	0.0142035		MdDAM4	Jan	Gala - X8390	-0.0705768	0.0104755	8	-6.73729	0.0014686
MdICE1	Gala	Apr - Jan	-0.188577	0.0701608	6	-2.68778	0.198265		MdDAM4	Jan	Gala - X8717	-0.126267	0.0104755	8	-12.0535	2.07e-05
MdICE1	Gala	Dec - Feb	0.985717	0.0701608	6	14.0494	4.87e-05		MdDAM4	Jan	Gala - X9267	-0.143951	0.0104755	8	-13.7416	7.59e-06
MdICE1	Gala	Dec - Jan	0.444263	0.0701608	6	6.33207	0.00434643		MdDAM4	Jan	X2621 - X8390	0.0226213	0.0104755	8	2.15944	0.47746
MdICE1	Gala	Feb - Jan	-0.541454	0.0701608	6	-7.71733	0.00148876		MdDAM4	Jan	X2621 - X8717	-0.0330685	0.0104755	8	-3.15674	0.126742
MdICE1	X2621	Apr - Dec	-1.83738	0.111292	6	-16.5095	1.89e-05		MdDAM4	Jan	X2621 - X9267	-0.0507524	0.0104755	8	-4.84485	0.0127287
MdICE1	X2621	Apr - Feb	-0.271052	0.111292	6	-2.43549	0.268531		MdDAM4	Jan	X8390 - X8717	-0.0556899	0.0104755	8	-5.31618	0.00712024
MdICE1	X2621	Apr - Jan	-1.29226	0.111292	6	-11.6114	0.000147386		MdDAM4	Jan	X8390 - X9267	-0.0733737	0.0104755	8	-7.00429	0.00112101
MdICE1	X2621	Dec - Feb	1.56633	0.111292	6	14.074	4.82e-05		MdDAM4	Jan	X8717 - X9267	-0.0176839	0.0104755	8	-1.68811	0.751199
MdICE1	X2621	Dec - Jan	0.545122	0.111292	6	4.89811	0.0161862		MdDAM4	Feb	Gala - X2621	-0.030322	0.00136134	8	-22.2737	1.75e-07
MdICE1	X2621	Feb - Jan	-1.02121	0.111292	6	-9.17591	0.000566128		MdDAM4	Feb	Gala - X8390	-0.0500747	0.00136134	8	-36.7834	3.27e-09
MdICE1	X8390	Apr - Dec	-0.602121	0.321114	6	-1.8751	0.502681		MdDAM4	Feb	Gala - X8717	-0.0484361	0.00136134	8	-35.5797	4.26e-09
MdICE1	X8390	Apr - Feb	0.165109	0.321114	6	0.514174	0.997242		MdDAM4	Feb	Gala - X9267	-0.0547143	0.00136134	8	-40.1915	1.62e-09
MdICE1	X8390	Apr - Jan	-0.88474	0.321114	6	-2.75522	0.182684		MdDAM4	Feb	X2621 - X8390	-0.0197527	0.00136134	8	-14.5098	4.98e-06
MdICE1	X8390	Dec - Feb	0.76723	0.321114	6	2.38927	0.283647		MdDAM4	Feb	X2621 - X8717	-0.0181141	0.00136134	8	-13.3061	9.72e-06
MdICE1	X8390	Dec - Jan	-0.282619	0.321114	6	-0.880119	0.958946		MdDAM4	Feb	X2621 - X9267	-0.0243923	0.00136134	8	-17.9179	9.65e-07
MdICE1	X8390	Feb - Jan	-1.04985	0.321114	6	-3.26939	0.0980219		MdDAM4	Feb	X8390 - X8717	0.00163864	0.00136134	8	1.2037	0.952792
MdICE1	X8717	Apr - Dec	-0.478653	0.123545	6	-3.87431	0.0483448		MdDAM4	Feb	X8390 - X9267	-0.00463955	0.00136134	8	-3.40808	0.0887376
MdICE1	X8717	Apr - Feb	-0.323758	0.123545	6	-2.62056	0.215071		MdDAM4	Feb	X8717 - X9267	-0.00627819	0.00136134	8	-4.61177	0.0171528
MdICE1	X8717	Apr - Jan	-0.809047	0.123545	6	-6.54858	0.00363396		MdDAM4	Apr	Gala - X2621	-0.00241866	0.00343104	8	-0.704936	0.99904
MdICE1	X8717	Dec - Feb	0.154895	0.123545	6	1.25375	0.831174		MdDAM4	Apr	Gala - X8390	-0.0225407	0.00343104	8	-6.56965	0.00174702
MdICE1	X8717	Dec - Jan	-0.330394	0.123545	6	-2.67427	0.201537		MdDAM4	Apr	Gala - X8717	-0.0278342	0.00343104	8	-8.11246	0.000394809
MdICE1	X8717	Feb - Jan	-0.485289	0.123545	6	-3.92802	0.0454948		MdDAM4	Apr	Gala - X9267	-0.0215834	0.00343104	8	-6.29062	0.00234903
MdICE1	X9267	Apr - Dec	-1.60394	0.197676	6	-8.11397	0.001128		MdDAM4	Apr	X2621 - X8390	-0.0201221	0.00343104	8	-5.86472	0.00375813
MdICE1	X9267	Apr - Feb	-0.151836	0.197676	6	-0.768103	0.978225		MdDAM4	Apr	X2621 - X8717	-0.0254155	0.00343104	8	-7.40753	0.00075623
MdICE1	X9267	Apr - Jan	-1.98761	0.197676	6	-10.0549	0.000336794		MdDAM4	Apr	X2621 - X9267	-0.0191647	0.00343104	8	-5.58569	0.00517631
MdICE1	X9267	Dec - Feb	1.45211	0.197676	6	7.34587	0.00195204		MdDAM4	Apr	X8390 - X8717	-0.00529344	0.00343104	8	-1.54281	0.828097
MdICE1	X9267	Dec - Jan	-0.383668	0.197676	6	-1.94089	0.469686		MdDAM4	Apr	X8390 - X9267	0.000957359	0.00343104	8	0.279029	1
MdICE1	X9267	Feb - Jan	-1.83577	0.197676	6	-9.28676	0.000528975		MdDAM4	Apr	X8717 - X9267	0.0062508	0.00343104	8	1.82184	0.673711
MdFT2-like	Gala	Apr - Dec	0.193464	0.0175132	5.57748	11.0467	0.000318747		MdICE1	Dec	Gala - X2621	-0.904183	0.271568	8	-3.32949	0.0991946
MdFT2-like	Gala	Apr - Feb	0.193115	0.0147174	5.03577	13.1216	0.00026202		MdICE1	Dec	Gala - X8390	-0.206426	0.271568	8	-0.760126	0.998217
MdFT2-like	Gala	Apr - Jan	0.19373	0.0147174	5.03577	13.1633	0.00025796		MdICE1	Dec	Gala - X8717	-0.425732	0.271568	8	-1.56768	0.815699
MdFT2-like	Gala	Dec - Feb	-0.000348437	0.0175132	5.57748	-0.0198956	1		MdICE1	Dec	Gala - X9267	-1.12292	0.271568	8	-4.13495	0.0322819
MdFT2-like	Gala	Dec - Jan	0.000266354	0.0175132	5.57748	0.0152087	1		MdICE1	Dec	X2621 - X8390	0.697757	0.271568	8	2.56937	0.286251
MdFT2-like	Gala	Feb - Jan	0.000614791	0.0147174	5.03577	0.0417731	1		MdICE1	Dec	X2621 - X8717	0.478451	0.271568	8	1.76181	0.708993
MdFT2-like	X2621	Apr - Dec	0.0817541	0.00186697	6	43.7898	5.7e-08		MdICE1	Dec	X2621 - X9267	-0.218736	0.271568	8	-0.805455	0.997168
MdFT2-like	X2621	Apr - Feb	0.0813291	0.00186697	6	43.5622	5.88e-08		MdICE1	Dec	X8390 - X8717	-0.219306	0.271568	8	-0.807557	0.99711
MdFT2-like	X2621	Apr - Jan	0.081013	0.00186697	6	43.3928	6.02e-08		MdICE1	Dec	X8390 - X9267	-0.916493	0.271568	8	-3.37482	0.0930191
MdFT2-like	X2621	Dec - Feb	-0.000424985	0.00186697	6	-0.227634	0.999974		MdICE1	Dec	X8717 - X9267	-0.697187	0.271568	8	-2.56727	0.287052
MdFT2-like	X2621	Dec - Jan	-0.000741111	0.00186697	6	-0.39696	0.999343		MdICE1	Jan	Gala - X2621	-0.803324	0.263667	8	-3.04674	0.14809
MdFT2-like	X2621	Feb - Jan	-0.000316125	0.00186697	6	-0.169326	0.999995		MdICE1	Jan	Gala - X8390	-0.933308	0.263667	8	-3.53972	0.0736672
MdFT2-like	X8390	Apr - Dec	8.03e-05	0.000389528	5.10375	0.206213	0.999986		MdICE1	Jan	Gala - X8717	-1.20039	0.263667	8	-4.55267	0.0185219
MdFT2-like	X8390	Apr - Feb	0.00139578	0.000334437	5.0009	4.17353	0.0511115		MdICE1	Jan	Gala - X9267	-1.95085	0.263667	8	-7.39891	0.000762485
MdFT2-like	X8390	Apr - Jan	0.000336398	0.000334437	5.0009	1.00586	0.931693		MdICE1	Jan	X2621 - X8390	-0.129983	0.263667	8	-0.492983	0.999958
MdFT2-like	X8390	Dec - Feb	0.00131546	0.000389528	5.10375	3.37705	0.109382		MdICE1	Jan	X2621 - X8717	-0.397065	0.263667	8	-1.50593	0.845781
MdFT2-like	X8390	Dec - Jan	0.000256072	0.000389528	5.10375	0.65739	0.990454		MdICE1	Jan	X2621 - X9267	-1.14753	0.263667	8	-4.35217	0.0241157
MdFT2-like	X8390	Feb - Jan	-0.00105938	0.000334437	5.0009	-3.16767	0.140264		MdICE1	Jan	X8390 - X8717	-0.267081	0.263667	8	-1.01295	0.984491
MdFT2-like	X8717	Apr - Dec	0.00200986	0.00230153	4.90304	0.87327	0.96318		MdICE1	Jan	X8390 - X9267	-1.01754	0.263667	8	-3.85919	0.0471146
MdFT2-like	X8717	Apr - Feb	0.00296446	0.00137613	4	2.1542	0.459714		MdICE1	Jan	X8717 - X9267	-0.75046	0.263667	8	-2.84624	0.196199
MdFT2-like	X8717	Apr - Jan	0.00280389	0.00137613	4	2.03752	0.507214		MdICE1	Feb	Gala - X2621	-0.323569	0.120532	8	-2.6845	0.245149
MdFT2-like	X8717	Dec - Feb	0.000954601	0.00230153	4.90304	0.414768	0.999208		MdICE1	Feb	Gala - X8390	-0.424913	0.120532	8	-3.52531	0.0751808
MdFT2-like	X8717	Dec - Jan	0.000794032	0.00230153	4.90304	0.345001	0.999721		MdICE1	Feb	Gala - X8717	-1.25655	0.120532	8	-10.4251	6.22e-05
MdFT2-like	X8717	Feb - Jan	-0.000160569	0.00137613	4	-0.116682	1		MdICE1	Feb	Gala - X9267	-0.65653	0.120532	8	-5.44693	0.00609251
MdFT2-like	X9267	Apr - Dec	0.0146074	0.00706656	5.57433	2.06712	0.42383		MdICE1	Feb	X2621 - X8390	-0.101344	0.120532	8	-0.840802	0.996041
MdFT2-like	X9267	Apr - Feb	0.0145666	0.00706656	5.57433	2.06134	0.426408		MdICE1	Feb	X2621 - X8717	-0.932985	0.120532	8	-7.74055	0.000553075
MdFT2-like	X9267	Apr - Jan	0.013941	0.00706656	5.57433	1.97281	0.467261		MdICE1	Feb	X2621 - X9267	-0.332961	0.120532	8	-2.76242	0.22034
MdFT2-like	X9267	Dec - Feb	-4.08e-05	0.00593865	5.03531	-0.0068735	1		MdICE1	Feb	X8390 - X8717	-0.831641	0.120532	8	-6.89974	0.00124491
MdFT2-like	X9267	Dec - Jan	-0.000666412	0.00593865	5.03531	-0.112216	1		MdICE1	Feb	X8390 - X9267	-0.231617	0.120532	8	-1.92162	0.614366
MdFT2-like	X9267	Feb - Jan	-0.000625593	0.00593865	5.03531	-0.105343	1		MdICE1	Feb	X8717 - X9267	0.600024	0.120532	8	4.97812	0.0107678
MdDAM1	Gala	Apr - Dec	-90.6611	16.0892	4.70852	-5.63489	0.00604118		MdICE1	Apr	Gala - X2621	0.30036	0.119158	8	2.52069	0.305288
MdDAM1	Gala	Apr - Feb	-26.1334	16.0892	4.70852	-1.62428	0.587603		MdICE1	Apr	Gala - X8390	-0.237144	0.119158	8	-1.99017	0.57381
MdDAM1	Gala	Apr - Jan	-52.4371	13.6327	4.2	-3.84642	0.0499012		MdICE1	Apr	Gala - X8717	-0.579919	0.119158	8	-4.86682	0.0123803
MdDAM1	Gala	Dec - Feb	64.5277	16.6966	4.2	3.86472	0.0488737		MdICE1	Apr	Gala - X9267	-0.151817	0.119158	8	-1.27409	0.934342
MdDAM1	Gala	Dec - Jan	38.2239	16.0892	4.70852	2.37574	0.246322		MdICE1	Apr	X2621 - X8390	-0.537504	0.119158	8	-4.51086	0.0195613
MdDAM1	Gala	Feb - Jan	-26.3038	16.0892	4.70852	-1.63487	0.581533		MdICE1	Apr	X2621 - X8717	-0.880279	0.119158	8	-7.38751	0.000770853
MdDAM1	X2621	Apr - Dec	-83.6503	10.8532	6	-7.70742	0.00149934		MdICE1	Apr	X2621 - X9267	-0.452177	0.119158	8	-3.79478	0.0515228
MdDAM1	X2621	Apr - Feb	-31.3589	10.8532	6	-2.88937	0.155193		MdICE1	Apr	X8390 - X8717	-0.342775	0.119158	8	-2.87665	0.18806
MdDAM1	X2621	Apr - Jan	-82.5526	10.8532	6	-7.60628	0.0016125		MdICE1	Apr	X8390 - X9267	0.0853271	0.119158	8	0.716085	0.998906
MdDAM1	X2621	Dec - Feb	52.2914	10.8532	6	4.81806	0.0175458		MdICE1	Apr	X8717 - X9267	0.428102	0.119158	8	3.59273	0.068365
MdDAM1	X2621	Dec - Jan	1.09774	10.8532	6	0.101144	1		MdFT2-like	Dec	Gala - X2621	-5.46e-05	0.000245406	4.17436	-0.222386	1
MdDAM1	X2621	Feb - Jan	-51.1936	10.8532	6	-4.71691	0.019451		MdFT2-like	Dec	Gala - X8390	-0.00106447	0.000251959	4.00792	-4.22477	0.125936
MdDAM1	X8390	Apr - Dec	-64.1166	28.6294	6	-2.23954	0.289919		MdFT2-like	Dec	Gala - X8717	-0.000920102	0.000325103	4.09719	-2.83018	0.375832
MdDAM1	X8390	Apr - Feb	-23.6297	28.6294	6	-0.825365	0.966802		MdFT2-like	Dec	Gala - X9267	-0.000697719	0.000245406	4.17436	-2.84312	0.36538
MdDAM1	X8390	Apr - Jan	-56.4066	28.6294	6	-1.97023	0.410503		MdFT2-like	Dec	X2621 - X8390	-0.0010099	0.000245406	4.17436	-4.1152	0.126542
MdDAM1	X8390	Dec - Feb	40.4869	28.6294	6	1.41417	0.727924		MdFT2-like	Dec	X2621 - X8717	-0.000865527	0.000320051	4.20314	-2.70434	0.408025
MdDAM1	X8390	Dec - Jan	7.71006	28.6294	6	0.269306	0.999925		MdFT2-like	Dec	X2621 - X9267	-0.000643144	0.000205724	4.00792	-3.12625	0.301295
MdDAM1	X8390	Feb - Jan	-32.7769	28.6294	6	-1.14487	0.866791		MdFT2-like	Dec	X8390 - X8717	0.000144368	0.000325103	4.09719	0.444067	0.999989
MdDAM1	X8717	Apr - Dec	-37.2558	10.8995	6	-3.41813	0.0534477		MdFT2-like	Dec	X8390 - X9267	0.000366751	0.000245406	4.17436	1.49447	0.900986
MdDAM1	X8717	Apr - Feb	-21.6937	10.8995	6	-1.99034	0.400453		MdFT2-like	Dec	X8717 - X9267	0.000222383	0.000320051	4.20314	0.694835	0.999399
MdDAM1	X8717	Apr - Jan	-71.4714	10.8995	6	-6.55733	0.00106219		MdFT2-like	Jan	Gala - X2621	-0.000973191	0.000327621	8	-2.97048	0.164893
MdDAM1	X8717	Dec - Feb	15.5621	10.8995	6	1.42779	0.720077		MdFT2-like	Jan	Gala - X8390	-0.00104959	0.000327621	8	-3.20366	0.118583
MdDAM1	X8717	Dec - Jan	-34.2156	10.8995	6	-3.1392	0.0801184		MdFT2-like	Jan	Gala - X8717	-0.000333978	0.000327621	8	-1.0194	0.983797
MdDAM1	X8717	Feb - Jan	-49.7777	10.8995	6	-4.56699	0.0109479		MdFT2-like	Jan	Gala - X9267	-0.00154164	0.000327621	8	-4.70555	0.0151995
MdDAM1	X9267	Apr - Dec	-76.2754	14.2206	6	-5.36374	0.00404103		MdFT2-like	Jan	X2621 - X8390	-7.64e-05	0.000327621	8	-0.233183	1
MdDAM1	X9267	Apr - Feb	-25.2352	14.2206	6	-1.77456	0.515917		MdFT2-like	Jan	X2621 - X8717	0.000639213	0.000327621	8	1.95107	0.596883
MdDAM1	X9267	Apr - Jan	-47.8802	14.2206	6	-3.36697	0.0575477		MdFT2-like	Jan	X2621 - X9267	-0.000568445	0.000327621	8	-1.73507	0.724482
MdDAM1	X9267	Dec - Feb	51.0402	14.2206	6	3.58918	0.0418099		MdFT2-like	Jan	X8390 - X8717	0.000715608	0.000327621	8	2.18426	0.464014
MdDAM1	X9267	Dec - Jan	28.3953	14.2206	6	1.99678	0.397272		MdFT2-like	Jan	X8390 - X9267	-0.00049205	0.000327621	8	-1.50189	0.847668
MdDAM1	X9267	Feb - Jan	-22.6449	14.2206	6	-1.59241	0.622739		MdFT2-like	Jan	X8717 - X9267	-0.00120766	0.000327621	8	-3.68614	0.0599613
MdBRC1	Gala	Apr - Dec	-0.20839	0.0314409	4.70852	-6.62798	0.00254514		MdFT2-like	Feb	Gala - X2621	-4.23e-05	0.000378979	8	-0.111548	1
MdBRC1	Gala	Apr - Feb	-0.106468	0.0314409	4.70852	-3.38628	0.0682901		MdFT2-like	Feb	Gala - X8390	0.000624589	0.000378979	8	1.64809	0.773361
MdBRC1	Gala	Apr - Jan	-0.233856	0.0266404	4.2	-8.77824	0.000726638		MdFT2-like	Feb	Gala - X8717	0.000441382	0.000378979	8	1.16466	0.961352
MdBRC1	Gala	Dec - Feb	0.101922	0.0326278	4.2	3.12378	0.116791		MdFT2-like	Feb	Gala - X9267	-0.000301252	0.000378979	8	-0.794906	0.997449
MdBRC1	Gala	Dec - Jan	-0.0254666	0.0314409	4.70852	-0.809984	0.963994		MdFT2-like	Feb	X2621 - X8390	0.000666864	0.000378979	8	1.75963	0.710261
MdBRC1	Gala	Feb - Jan	-0.127389	0.0314409	4.70852	-4.05168	0.0309322		MdFT2-like	Feb	X2621 - X8717	0.000483657	0.000378979	8	1.27621	0.933723
MdBRC1	X2621	Apr - Dec	-0.162541	0.0189534	6	-8.5758	0.000828249		MdFT2-like	Feb	X2621 - X9267	-0.000258978	0.000378979	8	-0.683358	0.99926
MdBRC1	X2621	Apr - Feb	-0.0735534	0.0189534	6	-3.88074	0.0479931		MdFT2-like	Feb	X8390 - X8717	-0.000183207	0.000378979	8	-0.483422	0.999965
MdBRC1	X2621	Apr - Jan	-0.103361	0.0189534	6	-5.45343	0.00945629		MdFT2-like	Feb	X8390 - X9267	-0.000925842	0.000378979	8	-2.44299	0.337765
MdBRC1	X2621	Dec - Feb	0.0889874	0.0189534	6	4.69506	0.0198926		MdFT2-like	Feb	X8717 - X9267	-0.000742635	0.000378979	8	-1.95957	0.591854
MdBRC1	X2621	Dec - Jan	0.0591797	0.0189534	6	3.12238	0.116989		MdFT2-like	Apr	Gala - X2621	0.111744	0.0122766	7.00373	9.1022	0.000394977
MdBRC1	X2621	Feb - Jan	-0.0298077	0.0189534	6	-1.57268	0.665554		MdFT2-like	Apr	Gala - X8390	0.192344	0.0122766	7.00373	15.6676	1.04e-05
MdBRC1	X8390	Apr - Dec	-0.156876	0.0679705	6	-2.308	0.31204		MdFT2-like	Apr	Gala - X8717	0.190592	0.0122766	7.00373	15.5249	1.11e-05
MdBRC1	X8390	Apr - Feb	-0.106093	0.0679705	6	-1.56087	0.672055		MdFT2-like	Apr	Gala - X9267	0.175483	0.0142505	7.2712	12.3142	3.93e-05
MdBRC1	X8390	Apr - Jan	-0.0934406	0.0679705	6	-1.37472	0.771924		MdFT2-like	Apr	X2621 - X8390	0.0806002	0.0122766	7.00373	6.56537	0.00313126
MdBRC1	X8390	Dec - Feb	0.0507826	0.0679705	6	0.747128	0.980954		MdFT2-like	Apr	X2621 - X8717	0.0788483	0.0122766	7.00373	6.42267	0.00358082
MdBRC1	X8390	Dec - Jan	0.0634353	0.0679705	6	0.933277	0.946781		MdFT2-like	Apr	X2621 - X9267	0.0637388	0.0142505	7.2712	4.47275	0.0260056
MdBRC1	X8390	Feb - Jan	0.0126527	0.0679705	6	0.186149	0.999992		MdFT2-like	Apr	X8390 - X8717	-0.00175188	0.0122766	7.00373	-0.142702	1
MdBRC1	X8717	Apr - Dec	-0.0702062	0.0381521	6	-1.84017	0.479165		MdFT2-like	Apr	X8390 - X9267	-0.0168614	0.0142505	7.2712	-1.18322	0.959299
MdBRC1	X8717	Apr - Feb	-0.128044	0.0381521	6	-3.35614	0.0584565		MdFT2-like	Apr	X8717 - X9267	-0.0151096	0.0142505	7.2712	-1.06029	0.979763
MdBRC1	X8717	Apr - Jan	-0.115976	0.0381521	6	-3.03984	0.0926126		MdDAM1	Dec	Gala - X2621	9.99582	19.0994	7.3824	0.523358	0.99993
MdBRC1	X8717	Dec - Feb	-0.0578373	0.0381521	6	-1.51597	0.668298		MdDAM1	Dec	Gala - X8390	25.5987	19.0994	7.3824	1.34029	0.916569
MdBRC1	X8717	Dec - Jan	-0.04577	0.0381521	6	-1.19967	0.841807		MdDAM1	Dec	Gala - X8717	49.061	19.0994	7.3824	2.56872	0.303011
MdBRC1	X8717	Feb - Jan	0.0120673	0.0381521	6	0.316294	0.999808		MdDAM1	Dec	Gala - X9267	14.733	19.0994	7.3824	0.771385	0.998059
MdBRC1	X9267	Apr - Dec	-0.0841829	0.0555837	6	-1.51452	0.669155		MdDAM1	Dec	X2621 - X8390	15.6029	16.3864	7.00785	0.952188	0.990562
MdBRC1	X9267	Apr - Feb	-0.0313983	0.0555837	6	-0.564883	0.995083		MdDAM1	Dec	X2621 - X8717	39.0652	16.3864	7.00785	2.38401	0.392099
MdBRC1	X9267	Apr - Jan	-0.0412284	0.0555837	6	-0.741736	0.980105		MdDAM1	Dec	X2621 - X9267	4.73717	16.3864	7.00785	0.289093	1
MdBRC1	X9267	Dec - Feb	0.0527846	0.0555837	6	0.949641	0.937534		MdDAM1	Dec	X8390 - X8717	23.4623	16.3864	7.00785	1.43182	0.886074
MdBRC1	X9267	Dec - Jan	0.0429544	0.0555837	6	0.772788	0.975715		MdDAM1	Dec	X8390 - X9267	-10.8657	16.3864	7.00785	-0.663096	0.999457
MdBRC1	X9267	Feb - Jan	-0.00983016	0.0555837	6	-0.176853	0.999994		MdDAM1	Dec	X8717 - X9267	-34.328	16.3864	7.00785	-2.09491	0.538353
MdCBF1	Gala	Apr - Dec	0.234047	0.0924215	6	2.53239	0.239173		MdDAM1	Jan	Gala - X2621	-30.276	26.0726	8	-1.16122	0.962052
MdCBF1	Gala	Apr - Feb	0.287336	0.0924215	6	3.10897	0.118899		MdDAM1	Jan	Gala - X8390	-8.06074	26.0726	8	-0.309165	0.999999
MdCBF1	Gala	Apr - Jan	-0.0673333	0.0924215	6	-0.728546	0.98316		MdDAM1	Jan	Gala - X8717	-26.5241	26.0726	8	-1.01732	0.984024
MdCBF1	Gala	Dec - Feb	0.053289	0.0924215	6	0.576587	0.994905		MdDAM1	Jan	Gala - X9267	1.75875	26.0726	8	0.0674556	1
MdCBF1	Gala	Dec - Jan	-0.30138	0.0924215	6	-3.26093	0.0990207		MdDAM1	Jan	X2621 - X8390	22.2152	26.0726	8	0.852051	0.995614
MdCBF1	Gala	Feb - Jan	-0.354669	0.0924215	6	-3.83752	0.0504095		MdDAM1	Jan	X2621 - X8717	3.75185	26.0726	8	0.1439	1
MdCBF1	X2621	Apr - Dec	0.165464	0.0412105	6	4.0151	0.0412587		MdDAM1	Jan	X2621 - X9267	32.0347	26.0726	8	1.22867	0.946697
MdCBF1	X2621	Apr - Feb	0.188154	0.0412105	6	4.56567	0.0227488		MdDAM1	Jan	X8390 - X8717	-18.4634	26.0726	8	-0.708151	0.999003
MdCBF1	X2621	Apr - Jan	-0.0385071	0.0412105	6	-0.934399	0.946503		MdDAM1	Jan	X8390 - X9267	9.81949	26.0726	8	0.37662	0.999997
MdCBF1	X2621	Dec - Feb	0.0226896	0.0412105	6	0.550578	0.996014		MdDAM1	Jan	X8717 - X9267	28.2829	26.0726	8	1.08477	0.975406
MdCBF1	X2621	Dec - Jan	-0.203971	0.0412105	6	-4.9495	0.015376		MdDAM1	Feb	Gala - X2621	-7.83605	8.62433	7.08587	-0.908599	0.993256
MdCBF1	X2621	Feb - Jan	-0.226661	0.0412105	6	-5.50007	0.00905423		MdDAM1	Feb	Gala - X8390	-4.0376	8.62433	7.08587	-0.468164	0.999975
MdCBF1	X8390	Apr - Dec	0.0254431	0.0475149	6	0.535476	0.996566		MdDAM1	Feb	Gala - X8717	-5.50011	8.62433	7.08587	-0.637744	0.999609
MdCBF1	X8390	Apr - Feb	0.0482222	0.0475149	6	1.01489	0.924109		MdDAM1	Feb	Gala - X9267	-4.35005	8.62433	7.08587	-0.504393	0.999951
MdCBF1	X8390	Apr - Jan	-1.88871	0.0475149	6	-39.7499	1.02e-07		MdDAM1	Feb	X2621 - X8390	3.79845	7.49328	7.00034	0.506914	0.999949
MdCBF1	X8390	Dec - Feb	0.0227791	0.0475149	6	0.47941	0.998118		MdDAM1	Feb	X2621 - X8717	2.33594	7.49328	7.00034	0.311738	0.999999
MdCBF1	X8390	Dec - Jan	-1.91416	0.0475149	6	-40.2854	9.38e-08		MdDAM1	Feb	X2621 - X9267	3.486	7.49328	7.00034	0.465216	0.999977
MdCBF1	X8390	Feb - Jan	-1.93694	0.0475149	6	-40.7648	8.74e-08		MdDAM1	Feb	X8390 - X8717	-1.46251	7.49328	7.00034	-0.195176	1
MdCBF1	X8717	Apr - Dec	0.0236246	0.112474	6	0.210045	0.999984		MdDAM1	Feb	X8390 - X9267	-0.312453	7.49328	7.00034	-0.0416977	1
MdCBF1	X8717	Apr - Feb	0.0741314	0.112474	6	0.659098	0.989799		MdDAM1	Feb	X8717 - X9267	1.15006	7.49328	7.00034	0.153479	1
MdCBF1	X8717	Apr - Jan	-0.653981	0.112474	6	-5.81451	0.0068001		MdDAM1	Apr	Gala - X2621	-0.160534	1.14614	8	-0.140065	1
MdCBF1	X8717	Dec - Feb	0.0505068	0.112474	6	0.449053	0.998689		MdDAM1	Apr	Gala - X8390	-4.09132	1.14614	8	-3.56966	0.0706223
MdCBF1	X8717	Dec - Jan	-0.677606	0.112474	6	-6.02455	0.00565112		MdDAM1	Apr	Gala - X8717	-7.48983	1.14614	8	-6.53486	0.00181184
MdCBF1	X8717	Feb - Jan	-0.728112	0.112474	6	-6.4736	0.00386435		MdDAM1	Apr	Gala - X9267	-2.79824	1.14614	8	-2.44146	0.33843
MdCBF1	X9267	Apr - Dec	0.201532	0.053725	6	3.75118	0.0556434		MdDAM1	Apr	X2621 - X8390	-3.93078	1.14614	8	-3.4296	0.0860737
MdCBF1	X9267	Apr - Feb	0.170099	0.053725	6	3.16611	0.110976		MdDAM1	Apr	X2621 - X8717	-7.3293	1.14614	8	-6.39479	0.00210098
MdCBF1	X9267	Apr - Jan	-0.739972	0.053725	6	-13.7733	5.47e-05		MdDAM1	Apr	X2621 - X9267	-2.63771	1.14614	8	-2.3014	0.403534
MdCBF1	X9267	Dec - Feb	-0.0314333	0.053725	6	-0.585077	0.994497		MdDAM1	Apr	X8390 - X8717	-3.39852	1.14614	8	-2.9652	0.166122
MdCBF1	X9267	Dec - Jan	-0.941504	0.053725	6	-17.5245	1.33e-05		MdDAM1	Apr	X8390 - X9267	1.29307	1.14614	8	1.1282	0.968322
MdCBF1	X9267	Feb - Jan	-0.910071	0.053725	6	-16.9394	1.62e-05		MdDAM1	Apr	X8717 - X9267	4.69159	1.14614	8	4.0934	0.0341559
MdCBF2	Gala	Apr - Dec	2.19872	0.223768	6	9.82588	5.81e-05		MdBRC1	Dec	Gala - X2621	0.0762357	0.098492	7.62712	0.77403	0.996848
MdCBF2	Gala	Apr - Feb	2.42882	0.223768	6	10.8542	2.75e-05		MdBRC1	Dec	Gala - X8390	0.0479262	0.098492	7.62712	0.4866	0.999941
MdCBF2	Gala	Apr - Jan	-0.185102	0.223768	6	-0.827204	0.966455		MdBRC1	Dec	Gala - X8717	0.103592	0.098492	7.62712	1.05178	0.971182
MdCBF2	Gala	Dec - Feb	0.230097	0.223768	6	1.02828	0.912656		MdBRC1	Dec	Gala - X9267	0.0511871	0.098492	7.62712	0.519708	0.999892
MdCBF2	Gala	Dec - Jan	-2.38382	0.223768	6	-10.6531	3.17e-05		MdBRC1	Dec	X2621 - X8390	-0.0283096	0.0839943	7.02439	-0.337042	0.999999
MdCBF2	Gala	Feb - Jan	-2.61392	0.223768	6	-11.6814	1.58e-05		MdBRC1	Dec	X2621 - X8717	0.0273558	0.0839943	7.02439	0.325687	0.999999
MdCBF2	X2621	Apr - Dec	1.52124	0.181916	6	8.36233	0.0001902		MdBRC1	Dec	X2621 - X9267	-0.0250487	0.0839943	7.02439	-0.298219	1
MdCBF2	X2621	Apr - Feb	1.71007	0.181916	6	9.40035	8.07e-05		MdBRC1	Dec	X8390 - X8717	0.0556654	0.0839943	7.02439	0.662729	0.999404
MdCBF2	X2621	Apr - Jan	-1.05517	0.181916	6	-5.8003	0.00242768		MdBRC1	Dec	X8390 - X9267	0.00326092	0.0839943	7.02439	0.0388231	1
MdCBF2	X2621	Dec - Feb	0.188832	0.181916	6	1.03802	0.909229		MdBRC1	Dec	X8717 - X9267	-0.0524045	0.0839943	7.02439	-0.623906	0.999645
MdCBF2	X2621	Dec - Jan	-2.57641	0.181916	6	-14.1626	3.61e-06		MdBRC1	Jan	Gala - X2621	0.160882	0.0278158	8	5.78383	0.00176668
MdCBF2	X2621	Feb - Jan	-2.76524	0.181916	6	-15.2007	2.09e-06		MdBRC1	Jan	Gala - X8390	0.136828	0.0278158	8	4.91907	0.00604043
MdCBF2	X8390	Apr - Dec	1.19216	0.672788	6	1.77197	0.556649		MdBRC1	Jan	Gala - X8717	0.0832881	0.0278158	8	2.99427	0.126865
MdCBF2	X8390	Apr - Feb	1.24573	0.672788	6	1.85159	0.51476		MdBRC1	Jan	Gala - X9267	0.119608	0.0278158	8	4.3	0.015505
MdCBF2	X8390	Apr - Jan	-4.41411	0.672788	6	-6.56093	0.00359753		MdBRC1	Jan	X2621 - X8390	-0.024054	0.0278158	8	-0.86476	0.994662
MdCBF2	X8390	Dec - Feb	0.053569	0.672788	6	0.0796224	1		MdBRC1	Jan	X2621 - X8717	-0.077594	0.0278158	8	-2.78956	0.175679
MdCBF2	X8390	Dec - Jan	-5.60627	0.672788	6	-8.3329	0.000972573		MdBRC1	Jan	X2621 - X9267	-0.041274	0.0278158	8	-1.48383	0.842343
MdCBF2	X8390	Feb - Jan	-5.65984	0.672788	6	-8.41252	0.000922283		MdBRC1	Jan	X8390 - X8717	-0.05354	0.0278158	8	-1.9248	0.58024
MdCBF2	X8717	Apr - Dec	2.24279	0.822799	6	2.7258	0.14628		MdBRC1	Jan	X8390 - X9267	-0.0172199	0.0278158	8	-0.61907	0.999657
MdCBF2	X8717	Apr - Feb	2.93884	0.822799	6	3.57176	0.0428639		MdBRC1	Jan	X8717 - X9267	0.03632	0.0278158	8	1.30573	0.917581
MdCBF2	X8717	Apr - Jan	-2.41652	0.822799	6	-2.93696	0.107613		MdBRC1	Feb	Gala - X2621	0.0624286	0.0403692	7.41077	1.54644	0.832369
MdCBF2	X8717	Dec - Feb	0.696052	0.822799	6	0.845957	0.962773		MdBRC1	Feb	Gala - X8390	-0.00408577	0.0403692	7.41077	-0.10121	1
MdCBF2	X8717	Dec - Jan	-4.65931	0.822799	6	-5.66276	0.00284279		MdBRC1	Feb	Gala - X8717	-0.0570403	0.0403692	7.41077	-1.41297	0.890268
MdCBF2	X8717	Feb - Jan	-5.35536	0.822799	6	-6.50871	0.00111779		MdBRC1	Feb	Gala - X9267	0.00117712	0.0403692	7.41077	0.0291589	1
MdCBF2	X9267	Apr - Dec	0.558433	0.677508	6	0.824245	0.969595		MdBRC1	Feb	X2621 - X8390	-0.0665144	0.034603	7.0092	-1.92222	0.635356
MdCBF2	X9267	Apr - Feb	0.765923	0.677508	6	1.1305	0.883777		MdBRC1	Feb	X2621 - X8717	-0.119469	0.034603	7.0092	-3.45256	0.101379
MdCBF2	X9267	Apr - Jan	-5.23179	0.677508	6	-7.72212	0.00148368		MdBRC1	Feb	X2621 - X9267	-0.0612515	0.034603	7.0092	-1.77012	0.721369
MdCBF2	X9267	Dec - Feb	0.20749	0.677508	6	0.306255	0.999851		MdBRC1	Feb	X8390 - X8717	-0.0529545	0.034603	7.0092	-1.53035	0.844332
MdCBF2	X9267	Dec - Jan	-5.79023	0.677508	6	-8.54636	0.000844354		MdBRC1	Feb	X8390 - X9267	0.00526289	0.034603	7.0092	0.152094	1
MdCBF2	X9267	Feb - Jan	-5.99772	0.677508	6	-8.85262	0.000692979		MdBRC1	Feb	X8717 - X9267	0.0582174	0.034603	7.0092	1.68244	0.76901
MdCBF4	Gala	Apr - Dec	-0.0040284	0.0194351	6	-0.207275	0.999985		MdBRC1	Apr	Gala - X2621	0.0303869	0.0471292	8	0.644758	0.999549
MdCBF4	Gala	Apr - Feb	0.0302031	0.0194351	6	1.55405	0.675807		MdBRC1	Apr	Gala - X8390	-0.00358759	0.0471292	8	-0.0761225	1
MdCBF4	Gala	Apr - Jan	-0.163273	0.0194351	6	-8.40093	0.000929409		MdBRC1	Apr	Gala - X8717	-0.0345919	0.0471292	8	-0.733979	0.99866
MdCBF4	Gala	Dec - Feb	0.0342315	0.0194351	6	1.76133	0.562348		MdBRC1	Apr	Gala - X9267	-0.0730197	0.0471292	8	-1.54935	0.824872
MdCBF4	Gala	Dec - Jan	-0.159244	0.0194351	6	-8.19366	0.00106832		MdBRC1	Apr	X2621 - X8390	-0.0339745	0.0471292	8	-0.72088	0.998844
MdCBF4	Gala	Feb - Jan	-0.193476	0.0194351	6	-9.95499	0.00035652		MdBRC1	Apr	X2621 - X8717	-0.0649788	0.0471292	8	-1.37874	0.899527
MdCBF4	X2621	Apr - Dec	0.116152	0.0772217	6	1.50413	0.703143		MdBRC1	Apr	X2621 - X9267	-0.103407	0.0471292	8	-2.19411	0.458734
MdCBF4	X2621	Apr - Feb	0.687414	0.0772217	6	8.90183	0.000671697		MdBRC1	Apr	X8390 - X8717	-0.0310043	0.0471292	8	-0.657857	0.999464
MdCBF4	X2621	Apr - Jan	-1.8093	0.0772217	6	-23.43	2.38e-06		MdBRC1	Apr	X8390 - X9267	-0.0694321	0.0471292	8	-1.47323	0.860717
MdCBF4	X2621	Dec - Feb	0.571263	0.0772217	6	7.3977	0.00187836		MdBRC1	Apr	X8717 - X9267	-0.0384278	0.0471292	8	-0.815371	0.996882
MdCBF4	X2621	Dec - Jan	-1.92546	0.0772217	6	-24.9341	1.64e-06		MdCBF1	Dec	Gala - X2621	0.0312133	0.0163355	8	1.91076	0.620828
MdCBF4	X2621	Feb - Jan	-2.49672	0.0772217	6	-32.3318	3.49e-07		MdCBF1	Dec	Gala - X8390	-0.0110911	0.0163355	8	-0.678956	0.999299
MdCBF4	X8390	Apr - Dec	2.92604	0.523459	6	5.58982	0.00833415		MdCBF1	Dec	Gala - X8717	-0.013249	0.0163355	8	-0.811054	0.99701
MdCBF4	X8390	Apr - Feb	3.47878	0.523459	6	6.64575	0.00335838		MdCBF1	Dec	Gala - X9267	0.0261444	0.0163355	8	1.60047	0.798829
MdCBF4	X8390	Apr - Jan	-5.06013	0.523459	6	-9.66672	0.00042141		MdCBF1	Dec	X2621 - X8390	-0.0423044	0.0163355	8	-2.58972	0.278589
MdCBF4	X8390	Dec - Feb	0.552737	0.523459	6	1.05593	0.91087		MdCBF1	Dec	X2621 - X8717	-0.0444623	0.0163355	8	-2.72181	0.232977
MdCBF4	X8390	Dec - Jan	-7.98617	0.523459	6	-15.2565	3e-05		MdCBF1	Dec	X2621 - X9267	-0.00506883	0.0163355	8	-0.310295	0.999999
MdCBF4	X8390	Feb - Jan	-8.53891	0.523459	6	-16.3125	2.03e-05		MdCBF1	Dec	X8390 - X8717	-0.0021579	0.0163355	8	-0.132098	1
MdCBF4	X8717	Apr - Dec	0.0755466	0.0357285	6	2.11446	0.389222		MdCBF1	Dec	X8390 - X9267	0.0372355	0.0163355	8	2.27942	0.414481
MdCBF4	X8717	Apr - Feb	0.174826	0.0357285	6	4.89317	0.0162666		MdCBF1	Dec	X8717 - X9267	0.0393934	0.0163355	8	2.41152	0.351653
MdCBF4	X8717	Apr - Jan	-0.818986	0.0357285	6	-22.9225	2.71e-06		MdCBF1	Jan	Gala - X2621	0.128622	0.0768015	8	1.67473	0.758676
MdCBF4	X8717	Dec - Feb	0.0992791	0.0357285	6	2.77871	0.177543		MdCBF1	Jan	Gala - X8390	-1.62387	0.0768015	8	-21.1437	2.63e-07
MdCBF4	X8717	Dec - Jan	-0.894532	0.0357285	6	-25.0369	1.6e-06		MdCBF1	Jan	Gala - X8717	-0.389475	0.0768015	8	-5.07118	0.00959429
MdCBF4	X8717	Feb - Jan	-0.993811	0.0357285	6	-27.8156	8.57e-07		MdCBF1	Jan	Gala - X9267	-0.61398	0.0768015	8	-7.99436	0.000438817
MdCBF4	X9267	Apr - Dec	1.5277	0.686997	6	2.22374	0.343973		MdCBF1	Jan	X2621 - X8390	-1.75249	0.0768015	8	-22.8184	1.44e-07
MdCBF4	X9267	Apr - Feb	2.21135	0.686997	6	3.21887	0.104148		MdCBF1	Jan	X2621 - X8717	-0.518096	0.0768015	8	-6.74591	0.00145568
MdCBF4	X9267	Apr - Jan	-7.87273	0.686997	6	-11.4596	0.000159017		MdCBF1	Jan	X2621 - X9267	-0.742601	0.0768015	8	-9.66909	0.000109057
MdCBF4	X9267	Dec - Feb	0.683649	0.686997	6	0.995126	0.930046		MdCBF1	Jan	X8390 - X8717	1.23439	0.0768015	8	16.0725	2.25e-06
MdCBF4	X9267	Dec - Jan	-9.40044	0.686997	6	-13.6834	5.68e-05		MdCBF1	Jan	X8390 - X9267	1.00989	0.0768015	8	13.1493	1.06e-05
MdCBF4	X9267	Feb - Jan	-10.0841	0.686997	6	-14.6785	3.77e-05		MdCBF1	Jan	X8717 - X9267	-0.224505	0.0768015	8	-2.92318	0.176212
MdCBF6	Gala	Apr - Dec	-0.108958	0.0306628	6	-3.55344	0.0699983		MdCBF1	Feb	Gala - X2621	0.000613925	0.00755566	8	0.0812536	1
MdCBF6	Gala	Apr - Feb	0.0422692	0.0306628	6	1.37852	0.769971		MdCBF1	Feb	Gala - X8390	-0.0416009	0.00755566	8	-5.50593	0.00568289
MdCBF6	Gala	Apr - Jan	-0.124583	0.0306628	6	-4.063	0.0391149		MdCBF1	Feb	Gala - X8717	-0.0160312	0.00755566	8	-2.12174	0.498267
MdCBF6	Gala	Dec - Feb	0.151228	0.0306628	6	4.93196	0.0156473		MdCBF1	Feb	Gala - X9267	-0.0585778	0.00755566	8	-7.75284	0.000546838
MdCBF6	Gala	Dec - Jan	-0.0156244	0.0306628	6	-0.509556	0.997374		MdCBF1	Feb	X2621 - X8390	-0.0422149	0.00755566	8	-5.58718	0.00516731
MdCBF6	Gala	Feb - Jan	-0.166852	0.0306628	6	-5.44152	0.00956217		MdCBF1	Feb	X2621 - X8717	-0.0166451	0.00755566	8	-2.203	0.453999
MdCBF6	X2621	Apr - Dec	0.00736869	0.00362432	6	2.03312	0.425664		MdCBF1	Feb	X2621 - X9267	-0.0591917	0.00755566	8	-7.83409	0.000507511
MdCBF6	X2621	Apr - Feb	-0.00288919	0.00362432	6	-0.797169	0.974006		MdCBF1	Feb	X8390 - X8717	0.0255698	0.00755566	8	3.38418	0.091793
MdCBF6	X2621	Apr - Jan	-0.0527081	0.00362432	6	-14.5429	3.98e-05		MdCBF1	Feb	X8390 - X9267	-0.0169769	0.00755566	8	-2.24691	0.431025
MdCBF6	X2621	Dec - Feb	-0.0102579	0.00362432	6	-2.83029	0.166751		MdCBF1	Feb	X8717 - X9267	-0.0425466	0.00755566	8	-5.63109	0.00491019
MdCBF6	X2621	Dec - Jan	-0.0600768	0.00362432	6	-16.576	1.84e-05		MdCBF1	Apr	Gala - X2621	0.0997957	0.0717001	8	1.39185	0.894547
MdCBF6	X2621	Feb - Jan	-0.0498189	0.00362432	6	-13.7457	5.53e-05		MdCBF1	Apr	Gala - X8390	0.197513	0.0717001	8	2.7547	0.222694
MdCBF6	X8390	Apr - Dec	-0.00615762	0.0426019	6	-0.144539	0.999998		MdCBF1	Apr	Gala - X8717	0.197173	0.0717001	8	2.74997	0.224149
MdCBF6	X8390	Apr - Feb	0.0216398	0.0426019	6	0.507954	0.997418		MdCBF1	Apr	Gala - X9267	0.0586589	0.0717001	8	0.818115	0.996799
MdCBF6	X8390	Apr - Jan	-0.375238	0.0426019	6	-8.80801	0.000712943		MdCBF1	Apr	X2621 - X8390	0.0977168	0.0717001	8	1.36286	0.905377
MdCBF6	X8390	Dec - Feb	0.0277974	0.0426019	6	0.652492	0.990309		MdCBF1	Apr	X2621 - X8717	0.0973774	0.0717001	8	1.35812	0.907082
MdCBF6	X8390	Dec - Jan	-0.36908	0.0426019	6	-8.66347	0.000782351		MdCBF1	Apr	X2621 - X9267	-0.0411368	0.0717001	8	-0.573734	0.999837
MdCBF6	X8390	Feb - Jan	-0.396878	0.0426019	6	-9.31597	0.00051966		MdCBF1	Apr	X8390 - X8717	-0.000339443	0.0717001	8	-0.00473421	1
MdCBF6	X8717	Apr - Dec	-0.14301	0.0162012	6	-8.82709	0.000704323		MdCBF1	Apr	X8390 - X9267	-0.138854	0.0717001	8	-1.93659	0.605474
MdCBF6	X8717	Apr - Feb	-0.0259128	0.0162012	6	-1.59943	0.650809		MdCBF1	Apr	X8717 - X9267	-0.138514	0.0717001	8	-1.93185	0.608285
MdCBF6	X8717	Apr - Jan	-0.131781	0.0162012	6	-8.13403	0.00111263		MdCBF2	Dec	Gala - X2621	-0.0613544	0.0918543	8	-0.667954	0.99939
MdCBF6	X8717	Dec - Feb	0.117097	0.0162012	6	7.22766	0.00213286		MdCBF2	Dec	Gala - X8390	-0.0372564	0.0918543	8	-0.405604	0.999993
MdCBF6	X8717	Dec - Jan	0.0112285	0.0162012	6	0.693064	0.986853		MdCBF2	Dec	Gala - X8717	-0.69691	0.0918543	8	-7.58712	0.000637971
MdCBF6	X8717	Feb - Jan	-0.105869	0.0162012	6	-6.5346	0.0036757		MdCBF2	Dec	Gala - X9267	-0.168234	0.0918543	8	-1.83153	0.66797
MdCBF6	X9267	Apr - Dec	-0.0393708	0.0121951	6	-3.22841	0.102961		MdCBF2	Dec	X2621 - X8390	0.024098	0.0918543	8	0.26235	1
MdCBF6	X9267	Apr - Feb	-0.0838092	0.0121951	6	-6.87238	0.00280387		MdCBF2	Dec	X2621 - X8717	-0.635555	0.0918543	8	-6.91917	0.00122078
MdCBF6	X9267	Apr - Jan	-0.120749	0.0121951	6	-9.90149	0.000367636		MdCBF2	Dec	X2621 - X9267	-0.106879	0.0918543	8	-1.16357	0.961574
MdCBF6	X9267	Dec - Feb	-0.0444385	0.0121951	6	-3.64397	0.0629827		MdCBF2	Dec	X8390 - X8717	-0.659653	0.0918543	8	-7.18152	0.000940968
MdCBF6	X9267	Dec - Jan	-0.0813787	0.0121951	6	-6.67307	0.00328526		MdCBF2	Dec	X8390 - X9267	-0.130977	0.0918543	8	-1.42592	0.880984
MdCBF6	X9267	Feb - Jan	-0.0369402	0.0121951	6	-3.02911	0.130969		MdCBF2	Dec	X8717 - X9267	0.528676	0.0918543	8	5.7556	0.00425437
									MdCBF2	Jan	Gala - X2621	-0.253937	0.851907	8	-0.29808	1
									MdCBF2	Jan	Gala - X8390	-3.2597	0.851907	8	-3.82636	0.0493097
									MdCBF2	Jan	Gala - X8717	-2.97239	0.851907	8	-3.48911	0.0791244
									MdCBF2	Jan	Gala - X9267	-3.57464	0.851907	8	-4.19604	0.0297225
									MdCBF2	Jan	X2621 - X8390	-3.00577	0.851907	8	-3.52828	0.074866
									MdCBF2	Jan	X2621 - X8717	-2.71846	0.851907	8	-3.19103	0.120727
									MdCBF2	Jan	X2621 - X9267	-3.3207	0.851907	8	-3.89796	0.0446539
									MdCBF2	Jan	X8390 - X8717	0.287307	0.851907	8	0.337252	0.999999
									MdCBF2	Jan	X8390 - X9267	-0.314935	0.851907	8	-0.369682	0.999997
									MdCBF2	Jan	X8717 - X9267	-0.602242	0.851907	8	-0.706934	0.999017
									MdCBF2	Feb	Gala - X2621	-0.102619	0.0107522	8	-9.54402	2.43e-05
									MdCBF2	Feb	Gala - X8390	-0.213784	0.0107522	8	-19.8828	2.27e-08
									MdCBF2	Feb	Gala - X8717	-0.230954	0.0107522	8	-21.4797	1.07e-08
									MdCBF2	Feb	Gala - X9267	-0.19084	0.0107522	8	-17.7489	6.87e-08
									MdCBF2	Feb	X2621 - X8390	-0.111165	0.0107522	8	-10.3388	1.17e-05
									MdCBF2	Feb	X2621 - X8717	-0.128335	0.0107522	8	-11.9356	3.07e-06
									MdCBF2	Feb	X2621 - X9267	-0.0882207	0.0107522	8	-8.20487	9.43e-05
									MdCBF2	Feb	X8390 - X8717	-0.0171698	0.0107522	8	-1.59686	0.782224
									MdCBF2	Feb	X8390 - X9267	0.0229442	0.0107522	8	2.13391	0.453508
									MdCBF2	Feb	X8717 - X9267	0.0401141	0.0107522	8	3.73077	0.0383749
									MdCBF2	Apr	Gala - X2621	0.616128	0.841933	8	0.731802	0.998692
									MdCBF2	Apr	Gala - X8390	0.969306	0.841933	8	1.15129	0.964021
									MdCBF2	Apr	Gala - X8717	-0.740974	0.841933	8	-0.880087	0.994389
									MdCBF2	Apr	Gala - X9267	1.47205	0.841933	8	1.74842	0.716769
									MdCBF2	Apr	X2621 - X8390	0.353179	0.841933	8	0.419486	0.999991
									MdCBF2	Apr	X2621 - X8717	-1.3571	0.841933	8	-1.61189	0.792818
									MdCBF2	Apr	X2621 - X9267	0.855927	0.841933	8	1.01662	0.984099
									MdCBF2	Apr	X8390 - X8717	-1.71028	0.841933	8	-2.03137	0.549745
									MdCBF2	Apr	X8390 - X9267	0.502748	0.841933	8	0.597136	0.999768
									MdCBF2	Apr	X8717 - X9267	2.21303	0.841933	8	2.62851	0.264459
									MdCBF4	Dec	Gala - X2621	-0.646871	0.264787	8	-2.44298	0.337769
									MdCBF4	Dec	Gala - X8390	-0.914469	0.264787	8	-3.4536	0.0831989
									MdCBF4	Dec	Gala - X8717	-0.0980588	0.264787	8	-0.370331	0.999997
									MdCBF4	Dec	Gala - X9267	-1.17017	0.264787	8	-4.41926	0.0220646
									MdCBF4	Dec	X2621 - X8390	-0.267599	0.264787	8	-1.01062	0.984736
									MdCBF4	Dec	X2621 - X8717	0.548812	0.264787	8	2.07265	0.525979
									MdCBF4	Dec	X2621 - X9267	-0.523295	0.264787	8	-1.97628	0.581984
									MdCBF4	Dec	X8390 - X8717	0.816411	0.264787	8	3.08327	0.140638
									MdCBF4	Dec	X8390 - X9267	-0.255696	0.264787	8	-0.965664	0.988912
									MdCBF4	Dec	X8717 - X9267	-1.07211	0.264787	8	-4.04893	0.0362901
									MdCBF4	Jan	Gala - X2621	-2.41308	0.706616	8	-3.41498	0.0878737
									MdCBF4	Jan	Gala - X8390	-8.74139	0.706616	8	-12.3708	1.7e-05
									MdCBF4	Jan	Gala - X8717	-0.833347	0.706616	8	-1.17935	0.958268
									MdCBF4	Jan	Gala - X9267	-10.4114	0.706616	8	-14.7341	4.43e-06
									MdCBF4	Jan	X2621 - X8390	-6.32831	0.706616	8	-8.9558	0.000192122
									MdCBF4	Jan	X2621 - X8717	1.57973	0.706616	8	2.23563	0.436855
									MdCBF4	Jan	X2621 - X9267	-7.99828	0.706616	8	-11.3191	3.34e-05
									MdCBF4	Jan	X8390 - X8717	7.90805	0.706616	8	11.1914	3.64e-05
									MdCBF4	Jan	X8390 - X9267	-1.66996	0.706616	8	-2.36332	0.373738
									MdCBF4	Jan	X8717 - X9267	-9.57801	0.706616	8	-13.5548	8.43e-06
									MdCBF4	Feb	Gala - X2621	-0.109839	0.0172532	8	-6.3663	0.00216582
									MdCBF4	Feb	Gala - X8390	-0.395964	0.0172532	8	-22.9501	1.38e-07
									MdCBF4	Feb	Gala - X8717	-0.0330112	0.0172532	8	-1.91334	0.619295
									MdCBF4	Feb	Gala - X9267	-0.520748	0.0172532	8	-30.1827	1.58e-08
									MdCBF4	Feb	X2621 - X8390	-0.286124	0.0172532	8	-16.5838	1.77e-06
									MdCBF4	Feb	X2621 - X8717	0.076828	0.0172532	8	4.45297	0.0211056
									MdCBF4	Feb	X2621 - X9267	-0.410909	0.0172532	8	-23.8164	1.03e-07
									MdCBF4	Feb	X8390 - X8717	0.362952	0.0172532	8	21.0368	2.74e-07
									MdCBF4	Feb	X8390 - X9267	-0.124785	0.0172532	8	-7.23253	0.000895266
									MdCBF4	Feb	X8717 - X9267	-0.487737	0.0172532	8	-28.2693	2.65e-08
									MdCBF4	Apr	Gala - X2621	-0.767051	0.391539	8	-1.95906	0.592153
									MdCBF4	Apr	Gala - X8390	-3.84454	0.391539	8	-9.81903	9.73e-05
									MdCBF4	Apr	Gala - X8717	-0.177634	0.391539	8	-0.453681	0.999981
									MdCBF4	Apr	Gala - X9267	-2.7019	0.391539	8	-6.90071	0.0012437
									MdCBF4	Apr	X2621 - X8390	-3.07749	0.391539	8	-7.85997	0.000495651
									MdCBF4	Apr	X2621 - X8717	0.589417	0.391539	8	1.50538	0.846038
									MdCBF4	Apr	X2621 - X9267	-1.93485	0.391539	8	-4.94164	0.0112696
									MdCBF4	Apr	X8390 - X8717	3.6669	0.391539	8	9.36535	0.000138174
									MdCBF4	Apr	X8390 - X9267	1.14264	0.391539	8	2.91833	0.177414
									MdCBF4	Apr	X8717 - X9267	-2.52426	0.391539	8	-6.44703	0.00198759
									MdCBF6	Dec	Gala - X2621	0.144887	0.0289454	8	5.00552	0.0104068
									MdCBF6	Dec	Gala - X8390	0.0737472	0.0289454	8	2.5478	0.294562
									MdCBF6	Dec	Gala - X8717	0.00566658	0.0289454	8	0.195768	1
									MdCBF6	Dec	Gala - X9267	0.0699938	0.0289454	8	2.41813	0.348702
									MdCBF6	Dec	X2621 - X8390	-0.0711398	0.0289454	8	-2.45772	0.331409
									MdCBF6	Dec	X2621 - X8717	-0.13922	0.0289454	8	-4.80975	0.0133071
									MdCBF6	Dec	X2621 - X9267	-0.0748932	0.0289454	8	-2.58739	0.279455
									MdCBF6	Dec	X8390 - X8717	-0.0680806	0.0289454	8	-2.35203	0.379052
									MdCBF6	Dec	X8390 - X9267	-0.00375339	0.0289454	8	-0.129671	1
									MdCBF6	Dec	X8717 - X9267	0.0643272	0.0289454	8	2.22236	0.44378
									MdCBF6	Jan	Gala - X2621	0.100435	0.0370022	8	2.71429	0.235387
									MdCBF6	Jan	Gala - X8390	-0.279709	0.0370022	8	-7.55925	0.000654899
									MdCBF6	Jan	Gala - X8717	0.0325195	0.0370022	8	0.878854	0.994448
									MdCBF6	Jan	Gala - X9267	0.00423955	0.0370022	8	0.114576	1
									MdCBF6	Jan	X2621 - X8390	-0.380143	0.0370022	8	-10.2735	6.94e-05
									MdCBF6	Jan	X2621 - X8717	-0.0679152	0.0370022	8	-1.83544	0.665651
									MdCBF6	Jan	X2621 - X9267	-0.0961951	0.0370022	8	-2.59971	0.274888
									MdCBF6	Jan	X8390 - X8717	0.312228	0.0370022	8	8.4381	0.000296875
									MdCBF6	Jan	X8390 - X9267	0.283948	0.0370022	8	7.67382	0.00058835
									MdCBF6	Jan	X8717 - X9267	-0.02828	0.0370022	8	-0.764278	0.998137
									MdCBF6	Feb	Gala - X2621	-0.0165986	0.0222435	8	-0.746222	0.998466
									MdCBF6	Feb	Gala - X8390	-0.0496831	0.0222435	8	-2.2336	0.437911
									MdCBF6	Feb	Gala - X8717	-0.028464	0.0222435	8	-1.27966	0.932712
									MdCBF6	Feb	Gala - X9267	-0.125672	0.0222435	8	-5.64985	0.00480466
									MdCBF6	Feb	X2621 - X8390	-0.0330846	0.0222435	8	-1.48738	0.854343
									MdCBF6	Feb	X2621 - X8717	-0.0118654	0.0222435	8	-0.533435	0.999915
									MdCBF6	Feb	X2621 - X9267	-0.109074	0.0222435	8	-4.90363	0.0118198
									MdCBF6	Feb	X8390 - X8717	0.0212191	0.0222435	8	0.953947	0.98984
									MdCBF6	Feb	X8390 - X9267	-0.0759893	0.0222435	8	-3.41625	0.0877166
									MdCBF6	Feb	X8717 - X9267	-0.0972084	0.0222435	8	-4.37019	0.0235454
									MdCBF6	Apr	Gala - X2621	0.0285598	0.0257794	8	1.10785	0.9718
									MdCBF6	Apr	Gala - X8390	-0.0290537	0.0257794	8	-1.12701	0.968533
									MdCBF6	Apr	Gala - X8717	0.039718	0.0257794	8	1.54068	0.829139
									MdCBF6	Apr	Gala - X9267	0.000406065	0.0257794	8	0.0157515	1
									MdCBF6	Apr	X2621 - X8390	-0.0576135	0.0257794	8	-2.23486	0.437255
									MdCBF6	Apr	X2621 - X8717	0.0111581	0.0257794	8	0.432831	0.999987
									MdCBF6	Apr	X2621 - X9267	-0.0281538	0.0257794	8	-1.0921	0.974299
									MdCBF6	Apr	X8390 - X8717	0.0687717	0.0257794	8	2.66769	0.250814
									MdCBF6	Apr	X8390 - X9267	0.0294598	0.0257794	8	1.14276	0.965654
									MdCBF6	Apr	X8717 - X9267	-0.0393119	0.0257794	8	-1.52493	0.836777
